# Supplementary material for: Widely targeted metabolomics analysis reveals differences in volatile metabolites among four Angelica species
Source: Nat Prod Bioprospect. 2025 Jan 2;15(1):2. doi: 10.1007/s13659-024-00485-5 (PMC11693638; doi:10.1007/s13659-024-00485-5)
Supplement: Supplementary file 2 — Supplementary Material 2. Table S1: The volatile metabolites detected; Table S2: The p-values of the t-test for 15 classes in four species. [file 13659_2024_485_MOESM2_ESM.xlsx]

## Sheet: Table S1
Supplementary Table 1. The volatile metabolites detected
Compound	Class	CAS	RI	NIST_RI	Quantitative.ion	Qualitative.ion	Molecular.Weight..Da.	Formula	A.biserrata	A.dahurica	A.keiskei	A.sinensis	mix01	mix02	mix03	mix04
Benzoic Acid, 4-methoxy-	Acid	100-09-4	1444.56	1452	135	152	152.047	C8H8O3	295333	213667	1.53133e+06	12813.3	1.5704e+06	1.7074e+06	1.06403e+06	1.72889e+06
2-Furanpropanoic acid, ethyl ester	Heterocyclic compound	10031-90-0	1189.99	1192	81	94	168.079	C9H12O3	6026.67	9	421667	42133.3	43362.8	46679.1	41302.6	48131
Hexanoic acid, 3,7-dimethyl-2,6-octadienyl ester, (E)-	Ester	10032-02-7	1756.41	1755	69	68	252.209	C16H28O2	9	9	9	782667	299545	290235	196018	294687
Heptane, 1,1-dimethoxy-	Hydrocarbons	10032-05-0	1061.96	1072	75	55	160.146	C9H20O2	29933.3	1643.33	330333	9	110502	110598	83644.6	118494
1H-Pyrrole-2-carboxAldehyde	Heterocyclic compound	1003-29-8	1012.35	1012	95	94	95.037	C5H5NO	7390	9	831333	9	189890	190193	137903	212432
Furan, 2-butyltetrahydro-	Heterocyclic compound	1004-29-1	1003.95	1004	71	43	128.12	C8H16O	8483.33	67233.3	55933.3	21733.3	34200.5	38248.5	27445.7	27922.1
Benzylamine	Amine	100-46-9	1019	1019	106	107	107.073	C7H9N	5450	1356.67	109600	9	48335.9	48472	36283.5	52251.7
Benzonitrile	Nitrogen compounds	100-47-0	979.084	984	103	76	103.042	C7H5N	13502.6	48797.6	9	6834.07	376391	362649	293440	428941
Benzyl Alcohol	Alcohol	100-51-6	1039.37	1036	79	108	108.058	C7H8O	3.96626e+06	139846	1.20791e+07	2.91093e+07	2.0455e+07	2.03995e+07	1.5125e+07	2.1599e+07
BenzAldehyde	Aldehyde	100-52-7	964.013	960	77	106	106.042	C7H6O	223333	80933.3	259700	68466.7	159802	197798	160639	176953
Lanceol, cis	Terpenoids	10067-28-4	1756.41	1763	93	79	220.183	C15H24O	13220	96033.3	9	398667	183381	169977	127593	172490
2-Pyridinecarbonitrile	Heterocyclic compound	100-70-9	1061.96	1074	104	77	104.037	C6H4N2	131433	6736.67	1.59333e+06	9	493834	492931	369087	524123
1-Pentanone, 1-phenyl-	Ketone	1009-14-9	1379.78	1374	105	77	162.104	C11H14O	122900	26200	1020000	37066.7	156523	172765	126355	189608
CyclohexanAmine, N-cyclohexyl-	Amine	101-83-7	1444.1	1443	138	56	181.183	C12H23N	1312.12	1370.73	19005.9	9	8475.84	9581.63	5535.11	9347.97
2-Benzylidene-1-heptanol	Alcohol	101-85-9	1667.73	1675	91	133	204.151	C14H20O	150133	9	9	40700	15389.6	16085.3	13186.2	21177.7
Octanal, 2-(phenylmethylene)-	Acid	101-86-0	1756.41	1755	129	117	216.151	C15H20O	1416	9	5206	1.86333e+06	594940	536553	333030	559321
Cyclohexanol, 1-methyl-4-(1-methylethenyl)-, acetate	Ester	10198-23-9	1317.16	1317	93	68	196.146	C12H20O2	12333.3	18200	125433	41033.3	40749.7	34669.2	19649.3	28301.6
.alpha.-Muurolene	Terpenoids	10208-80-7	1499.6	1499	105	161	204.188	C15H24	8.64333e+06	9	957000	23533.3	2.61287e+06	2.8607e+06	1.64468e+06	2.8764e+06
Eremophilene	Terpenoids	10219-75-7	1492.68	1494	107	161	204.188	C15H24	1218000	1.72333e+06	4630000	922000	1.82475e+06	2.20047e+06	1.33156e+06	1.97092e+06
Resorcinol monoacetate	Ester	102-29-4	1386.46	1385	110	152	152.047	C8H8O3	9	3333.33	8680	9	164418	181207	90431.5	171608
5-Methyl-(E)-2-hepten-4-one	Ketone	102322-83-8	975.735	972	69	41	126.104	C8H14O	29866.7	57100	189333	11813.3	1.39895e+06	1.41301e+06	1.16763e+06	1.51591e+06
Cyclohexanol, 1-methyl-4-(1-methylethylidene)-, acetate	Ester	10235-63-9	1338.13	1341	136	121	196.146	C12H20O2	45100	71833.3	204333	1537.33	30364.3	33992	26648.8	41309.7
4-Heptanol, 2,6-dimethyl-, acetate	Ester	10250-45-0	1094.83	1092	129	69	186.162	C11H22O2	123333	70366.7	270667	60233.3	439905	434702	403501	440661
Benzenemethanamine, N-(1-methylethyl)-	Amine	102-97-6	1227.88	1226	91	134	149.12	C10H15N	9	9	33133.3	9	142361	133665	113301	147825
1-Penten-3-one, 1-(4-methoxyphenyl)-4-methyl-	Ketone	103-13-9	1556.79	1560	161	204	204.115	C13H16O2	9	71233.3	5.96333e+06	9	726960	679134	515087	712184
Propanoic acid, 2-methyl-, phenylmethyl ester	Ester	103-28-6	1293.14	1299	91	108	178.099	C11H14O2	128067	8053.33	2.05333e+06	9	256160	272856	233456	266077
Butanoic acid, phenylmethyl ester	Ester	103-37-7	1346.25	1347	108	91	178.099	C11H14O2	8460	38400	158900	10690	51790.2	54067.9	32798.9	54080.5
3-Nonen-1-ol, (Z)-	Alcohol	10340-23-5	1150.03	1156	55	68	142.136	C9H18O	9	26800	95433.3	9	75418.5	78385.8	67953	64822.1
Acetic acid, 2-phenylethyl ester	Ester	103-45-7	1255.98	1260	104	91	164.084	C10H12O2	91266.7	9	9	9	4534.58	4511.72	4230.78	5150.35
Propanoic acid, 2-methyl-, 3-phenyl-2-propenyl ester	Ester	103-59-3	1573.14	1586	117	71	204.115	C13H16O2	9	60433.3	1770000	9	599622	627416	398192	643969
2-Phenoxyethyl isobutyrate	Ester	103-60-6	1492.68	1488	115	71	208.11	C12H16O3	429667	508667	1.45333e+06	193333	524674	638036	391682	562292
BenzenAmine, N-ethyl-	Amine	103-69-5	1124.41	1128	106	121	121.089	C8H11N	27256.5	9	70984	114412	37500.3	35880.9	32691.7	36117.9
Benzyl methyl ketone	Ketone	103-79-7	1124.41	1124	134	91	134.073	C9H10O	200667	6330	428333	916333	301790	284799	263625	294321
Benzeneacetamide	Amine	103-81-1	1401.29	1402	91	92	135.068	C8H9NO	1.32538e+06	807262	1.17628e+06	7118.52	644573	678838	407300	700558
4a,8-Dimethyl-2-(prop-1-en-2-yl)-1,2,3,4,4a,5,6,7-octahydronaphthalene	Terpenoids	103827-22-1	1492.68	1492	189	133	204.188	C15H24	59766.7	437333	1.53333e+06	1650000	1.36611e+06	1.45093e+06	867487	1.53854e+06
p-Tolyl isobutyrate	Ester	103-93-5	1293.14	1290	108	107	178.099	C11H14O2	362333	9	5.52333e+06	9	618595	655456	530595	648324
Pentanoic acid, 3,7-dimethyl-2,6-octadienyl ester, (E)-	Ester	10402-47-8	1654.9	1659	69	68	238.193	C15H26O2	9	9	9	30266.7	226519	248321	129286	180112
BenzeneacetAldehyde, 4-methyl-	Aldehyde	104-09-6	1116.15	1120	105	77	134.073	C9H10O	9	2530	303333	6593.33	1.13059e+06	1.13427e+06	1.07412e+06	1.28823e+06
(1R,3aR,5aR,9aS)-1,4,4,7-Tetramethyl-1,2,3,3a,4,5a,8,9-octahydrocyclopenta[c]benzofuran	Terpenoids	104188-25-2	1547.18	1544	205	105	220.183	C15H24O	9	88466.7	299333	87066.7	73505.5	77619.9	37844.1	67525.5
Benzene, n-butyl-	Aromatics	104-51-8	1050	1054	91	92	134.11	C10H14	11650000	84300	424667	1.09433e+06	1.32605e+07	1.34045e+07	9.50369e+06	1.37445e+07
2-Propen-1-ol, 3-phenyl-	Alcohol	104-54-1	1306.68	1310	92	91	134.073	C9H10O	11290	5736.67	66033.3	30633.3	12894.2	12298.4	9618.35	10692.5
Formic acid, 2-phenylethyl ester	Ester	104-62-1	1179.56	1178	104	91	150.068	C9H10O2	9	9	1282.67	9	38694.6	54343.1	44522.2	51028.5
Pentanoic acid, 1-ethenyl-1,5-dimethyl-4-hexenyl ester	Ester	10471-96-2	1509.68	1510	93	80	238.193	C15H26O2	5090000	543000	2.56667e+06	2.59333e+06	3.34617e+06	3.46051e+06	2.07621e+06	3.61159e+06
1-Hexanol, 2-ethyl-	Alcohol	104-76-7	1031.4	1030	57	41	130.136	C8H18O	131371	49443	50992.1	15046.7	208046	218036	177316	238022
L-.alpha.-Terpineol	Terpenoids	10482-56-1	1189.99	1190	59	93	154.136	C10H18O	9	9	93566.7	9	166194	179517	157178	193494
Tridecanal	Aldehyde	10486-19-8	1516.89	1513	57	41	198.198	C13H26O	52300	8000	34033.3	38200	200633	223454	134121	230923
Benzene, 1,4-diethyl-	Aromatics	105-05-5	1039.37	1041	119	105	134.11	C10H14	499667	9	1.50667e+06	4.20667e+06	2.79534e+06	2.79456e+06	2.04744e+06	3.00652e+06
Geranyl formate	Ester	105-86-2	1301.2	1301	69	41	182.131	C11H18O2	872333	28333.3	9	8168	142948	149364	94054.8	166504
3-Acetyl-2,5-dimethyl furan	Heterocyclic compound	10599-70-9	1100.52	1099	123	138	138.068	C8H10O2	155333	144000	162333	124000	95682.5	108362	97673.2	87025.8
Butanoic acid, 3,7-dimethyl-2,6-octadienyl ester, (E)-	Ester	106-29-6	1562.56	1562	69	71	224.178	C14H24O2	2.08333e+06	9	9	9	170512	199150	94527.5	184882
5-Heptenal, 2,6-dimethyl-	Aldehyde	106-72-9	1049.56	1054	82	67	140.12	C9H16O	164333	9	10466.7	16900	184150	198727	133490	192210
Heptanoic acid, methyl ester	Ester	106-73-0	1026.53	1023	74	87	144.115	C8H16O2	85600	17300	532333	9	93281.2	96849.2	82081	112082
3-Acetyl-1H-pyrroline	Heterocyclic compound	1072-82-8	1031.4	1035	94	109	109.053	C6H7NO	1.00033e+07	2480000	3.75333e+06	57133.3	1.87856e+07	1.92227e+07	1.47845e+07	2.02064e+07
Ethanone, 1-(1H-pyrrol-2-yl)-	Heterocyclic compound	1072-83-9	1061.96	1063	94	109	109.053	C6H7NO	984667	37866.7	1.29667e+07	5830	3.77382e+06	3.86897e+06	2.84264e+06	4.08528e+06
2-Methyl-7-exo-vinylbicyclo[4.2.0]oct-1(2)-ene	Hydrocarbons	107914-89-6	1116.15	1112	91	105	148.125	C11H16	11966.7	6160	757667	9	2.80608e+06	2.76906e+06	2.65654e+06	3.15129e+06
exo-7-(trans-1-Propenyl)bicyclo[4.2.0]oct-1(2)-ene	Hydrocarbons	107983-42-6	1140.91	1140	91	105	148.125	C11H16	9	9	1.09233e+06	9	4.04469e+06	4.04435e+06	3.88918e+06	4.82098e+06
Benzene, 1,3-dimethyl-	Aromatics	108-38-3	867.252	866	91	106	106.078	C8H10	15192.7	14795.2	24891.4	12781.8	14024.5	17545.4	13814	14372.7
Mesitylene	Aromatics	108-67-8	976.154	972	105	120	120.094	C9H12	22488.9	31739.2	112457	8833.61	792291	791747	597281	854408
Toluene	Aromatics	108-88-3	754.788	763	91	92	92.063	C7H8	38371.5	8967.45	107925	44585	56935.8	52016.9	45071.5	56690.1
Cyclohexanone	Ketone	108-94-1	898.068	894	55	42	98.073	C6H10O	153821	9	9	19616.2	39497.6	36458.3	23949.1	46200.6
4H-Pyran-4-one	Heterocyclic compound	108-97-4	975.735	972	96	69	96.021	C5H4O2	9	9	2026.67	9	16098.6	16551	11714.7	17705.7
Geranyl isovalerate	Ester	109-20-6	1599.58	1606	69	41	238.193	C15H26O2	1061000	141333	109006	9983.33	100640	120194	55265.9	102162
1,4-Methano-1H-Cyclopropa[d]pyridazine, 4,4a,5,5a-tetrahydro-6,6-dimethyl-, (1.alpha.,4.alpha.,4a.alpha.,5a.alpha.)-	Heterocyclic compound	109746-10-3	1227.44	1225	93	91	136.1	C8H12N2	9	15066.7	9	9	71232.9	70651.8	52083.4	78390.5
Cedrene	Terpenoids	11028-42-5	1428.01	1422	41	119	204.188	C15H24	9	142000	2.56667e+06	360667	926028	1.00709e+06	601994	1.04339e+06
2-Heptanone	Ketone	110-43-0	898.068	895	58	71	114.104	C7H14O	50630.5	9	9	4735.01	10123	9637.64	6037.06	12650.1
Diethyl diSulfur compounds	Sulfur compounds	110-81-6	935.13	927	122	66	122.022	C4H10S2	78533.3	1.05267e+06	25766.7	256667	310408	298095	215099	363252
1-Hexanethiol	Sulfur compounds	111-31-9	934.711	922	56	41	118.082	C6H14S	9453.33	98900	3800	26800	32739.4	30353.5	22778.9	28580.6
Ethanol, 2,2'-oxybis-	Alcohol	111-46-6	934.711	927	45	75	106.063	C4H10O3	2568.95	24026.3	581.305	6332.81	6963.83	7195.02	5910.23	9506.3
Heptanal	Aldehyde	111-71-7	901.223	903	70	41	114.104	C7H14O	9	92364.3	159655	51683.8	53395.1	62169.1	41162.7	43610.5
Butanoic acid, 3-methyl-, 1-ethenyl-1,5-dimethyl-4-hexenyl ester	Ester	1118-27-0	1461.28	1464	93	80	238.193	C15H26O2	1.13133e+07	1.84333e+06	6.43333e+06	5.04667e+06	1.66781e+07	1.79844e+07	1.07126e+07	1.70786e+07
2-Undecanone	Ketone	112-12-9	1292.69	1294	58	59	170.167	C11H22O	3659.92	9	64038.5	3097.71	7571.6	8108.59	7219.86	7768.64
Ethanone, 1-(2-pyridinyl)-	Heterocyclic compound	1122-62-9	1031.4	1034	79	78	121.053	C7H7NO	9970000	2.87667e+06	3920000	69466.7	1.87244e+07	1.90289e+07	1.47841e+07	1.99097e+07
1-Decanol	Alcohol	112-30-1	1265.58	1272	70	55	158.167	C10H22O	19000	389333	253667	118000	246017	311099	215718	341335
Undecylenic Acid	Acid	112-38-9	1487.09	1484	55	41	184.146	C11H20O2	437000	9	507000	8606.67	253381	252852	152420	256032
Dodecane	Hydrocarbons	112-40-3	1201.28	1200	57	71	170.203	C12H26	472787	89123	86534.5	92698.9	119668	122126	90411.1	113414
Pyrazine, tetramethyl-	Heterocyclic compound	1124-11-4	1093.52	1088	54	136	136.1	C8H12N2	42200	23533.3	108533	22900	509510	514297	424601	539147
10-Undecenal	Aldehyde	112-45-8	1301.2	1297	41	55	168.151	C11H20O	1.66433e+06	40600	45000	14536.7	280823	292482	179596	326949
2,6,6-Trimethyl-2-cyclohexene-1,4-dione	Ketone	1125-21-9	1150.03	1145	68	96	152.084	C9H12O2	9	9973.33	68000	9	217224	221596	205382	185064
n-Tridecan-1-ol	Alcohol	112-70-9	1573.14	1577	55	83	200.214	C13H28O	47566.7	135667	3.53667e+06	5753.33	1.19864e+06	1.27246e+06	863828	1.31686e+06
2H-2,4a-Methanonaphthalene, 1,3,4,5,6,7-hexahydro-1,1,5,5-tetramethyl-, (2S)-	Terpenoids	1135-66-6	1390.47	1391	161	41	204.188	C15H24	2.91333e+06	45600	1.01233e+06	143900	2.95725e+06	3.14498e+06	1.84934e+06	3.42799e+06
Caryophyllene oxide	Terpenoids	1139-30-6	1573.14	1581	109	41	220.183	C15H24O	113467	148000	4.65333e+06	4843.33	1.37659e+06	1.46544e+06	956091	1.50137e+06
Linalyl acetate	Terpenoids	115-95-7	1255.98	1257	93	80	196.146	C12H20O2	2.87667e+06	9	9	9	192027	198256	175327	224569
1,3-Cyclohexadiene-1-carboxaldehyde, 2,6,6-trimethyl-	Terpenoids	116-26-7	1203.03	1201	107	91	150.104	C10H14O	23666.7	37633.3	32133.3	146333	62964.2	76300	55749	61303
3,4-Hexanedione, 1-(phenylmethoxy)-	Ketone	118006-73-8	1747.96	1738	91	57	220.11	C13H16O3	5806.33	9	9	9	3.22669e+06	3.02053e+06	2.27458e+06	2.82936e+06
Methyl salicylate	Ester	119-36-8	1189.99	1192	120	92	152.047	C8H8O3	9	9	50400	9	93973.1	100593	90151	108127
Benzene, 1-methyl-4-(1-methylethenyl)-	Aromatics	1195-32-0	1094.4	1090	117	132	132.094	C10H12	116967	48300	3.28333e+06	19800	7.53859e+06	7.30878e+06	7.01574e+06	7.91308e+06
Fenchone	Terpenoids	1195-79-5	1093.96	1096	81	69	152.12	C10H16O	40733.3	40966.7	561000	28500	3.70008e+06	3.75175e+06	3.06894e+06	3.94513e+06
7-Oxabicyclo[4.1.0]heptane, 1-methyl-4-(1-methylethenyl)-	Terpenoids	1195-92-2	1131.36	1133	137	67	152.12	C10H16O	11663.3	11400	33866.7	122767	73908.3	79589.2	49674.5	82969.8
Naphthalene, 1,2,3,4-tetrahydro-	Aromatics	119-64-2	1162.19	1155	104	132	132.094	C10H12	256833	9	19533.3	152333	161495	158731	116421	174671
Benzenemethanol, .alpha.,.alpha.,4-trimethyl-	Terpenoids	1197-01-9	1179.56	1183	135	91	150.104	C10H14O	9	9	9	25533.3	120139	175669	128831	136963
trans-Carveol	Terpenoids	1197-07-5	1209.57	1217	109	84	152.12	C10H16O	63933.3	9	9	175333	391536	429320	317111	325220
Hydrocoumarin	Heterocyclic compound	119-84-6	1386.91	1387	148	120	148.052	C9H8O2	9	32666.7	87766.7	9	12301.2	16009.6	9861.96	15756.3
Isobornyl formate	Ester	1200-67-5	1236.16	1233	95	93	182.131	C11H18O2	9	9	9	34366.7	94238.5	81813.3	46893.4	87175.5
8-Azabicyclo[3.2.1]octan-3-ol, 8-methyl-, endo-	Heterocyclic compound	120-29-6	1224.39	1223	82	83	141.115	C8H15NO	28333.3	12533.3	11786.7	9	19047.9	21427.4	17391.9	22619.3
Benzyl Benzoate	Ester	120-51-4	1756.41	1763	105	91	212.084	C14H12O2	6072.67	37733.3	155006	35800000	1.22239e+07	1.11244e+07	7.58457e+06	1.14244e+07
Indole	Heterocyclic compound	120-72-9	1292.25	1292	117	90	117.058	C8H7N	9520	9	148000	9	39685.3	43321.5	30945.8	41427.4
4-Methylhexyl 3-methylbutanoate	Ester	1215127-80-2	1313.07	1312	70	57	200.178	C12H24O2	9	5950	3566.67	11330	872809	947351	540190	915981
BenzenAmine, N,N-dimethyl-	Amine	121-69-7	1093.96	1101	120	121	121.089	C8H11N	11693.3	2306.67	747000	3030	6.58634e+06	6.64941e+06	5.34145e+06	7.0274e+06
Ethanone, 1-(3-hydroxyphenyl)-	Ketone	121-71-1	1443.64	1439	121	93	136.052	C8H8O2	615667	764667	14410000	97733.3	5.90867e+06	6.46427e+06	4.07447e+06	6.54968e+06
1-Propanone, 1-(4-methoxyphenyl)-	Ketone	121-97-1	1516.89	1513	135	77	164.084	C10H12O2	1300000	283333	735667	521667	3.68953e+06	4.03123e+06	2.37444e+06	4.19653e+06
1-(4-methylphenyl)-Ethanone	Ketone	122-00-9	1179.56	1183	119	91	134.073	C9H10O	9	9	188000	9	1.08746e+06	1.43145e+06	1.12553e+06	1.32484e+06
4-(1-methylethyl)-Benzaldehyde	Terpenoids	122-03-2	1238.81	1239	133	105	148.089	C10H12O	648333	51700	11223.3	8916.67	56050.7	58332.8	41542.8	61714.1
Acetic Acid, phenoxy-	Acid	122-59-8	1390.03	1389	77	107	152.047	C8H8O3	154333	9	31666.7	10266.7	160636	169367	93838.6	181806
Acetic acid, phenyl ester	Ester	122-79-2	1061.96	1067	94	43	136.052	C8H8O2	984667	37333.3	1.29667e+07	7066.67	3.77495e+06	3.86936e+06	2.8438e+06	4.0852e+06
BenzAldehyde, 4-methoxy-	Aldehyde	123-11-5	1248.07	1251	135	136	136.052	C8H8O2	116033	76600	93666.7	37433.3	52959.5	57271.2	50874.3	56160
(2S,4aR,8aR)-4a,8-Dimethyl-2-(prop-1-en-2-yl)-1,2,3,4,4a,5,6,8a-octahydronaphthalene	Terpenoids	123123-37-5	1516.89	1517	161	122	204.188	C15H24	2.69667e+06	1.21033e+06	2.65333e+06	1.40333e+06	9.96127e+06	1.08961e+07	6.44e+06	1.13002e+07
.beta.-Myrcene	Terpenoids	123-35-3	992.06	991	41	93	136.125	C10H16	743000	698000	2.47667e+06	330000	5.13844e+06	5.13397e+06	3.77707e+06	5.7344e+06
ParAldehyde	Aldehyde	123-63-7	774.895	776	45	43	132.079	C6H12O3	398333	476667	534000	274333	460664	444840	388364	352714
Isoborneol	Terpenoids	124-76-5	1162.63	1157	95	41	154.136	C10H18O	759667	9	52603	1.02867e+06	1.02609e+06	1.03135e+06	679070	1.10289e+06
1-(Furan-2-yl)-2-methylpentan-1-one	Heterocyclic compound	1248070-62-3	1262.52	1268	95	124	166.099	C10H14O2	9	92233.3	1.28367e+06	9	210554	238126	220623	233774
Isobornyl acetate	Ester	125-12-2	1293.14	1286	95	121	196.146	C12H20O2	1980000	9	3.08333e+07	9	3.37695e+06	3.60973e+06	2.91085e+06	3.55689e+06
Butanoic acid, 3-methyl-, 8-decene-4,6-diynyl ester, (Z)-	Ester	126693-81-0	1819.84	1832	115	130	232.146	C15H20O2	9	9	9	3.35333e+06	916354	867765	503201	917243
.alpha.-Ionone	Terpenoids	127-41-3	1427.55	1426	121	93	192.151	C13H20O	521333	227000	4770000	661667	1.3354e+06	1.47757e+06	859266	1.51742e+06
.beta.-Pinene	Terpenoids	127-91-3	979.084	981	93	41	136.125	C10H16	1674000	6330000	9	890000	4.58986e+07	4.55942e+07	3.60286e+07	5.3099e+07
Butylated Hydroxytoluene	Aromatics	128-37-0	1509.68	1513	205	57	220.183	C15H24O	760101	60371.9	553968	206473	411531	434392	255345	449213
1,3,5-Triazaadamantan-7-ol	Heterocyclic compound	130267-10-6	1185.21	1187	42	155	155.106	C7H13N3O	9	9	10103	9	95507.9	97840.8	74719.9	95742.1
(+)-(1R,4R,5R)-2-(10)-PINEN-4-OL	Terpenoids	13040-03-4	1142.65	1140	94	109	152.12	C10H16O	1.31767e+06	91566.7	210336	9	914793	967799	872583	819370
(Z)-1-Methyl-4-(6-methylhept-5-en-2-ylidene)cyclohex-1-ene	Terpenoids	13062-00-5	1516.89	1515	93	119	204.188	C15H24	7280000	1.61667e+06	4530000	3.56667e+06	2.48868e+07	2.66685e+07	1.61601e+07	2.77332e+07
6-Octen-1-ol, 7-methyl-3-methylene-	Terpenoids	13066-51-8	1199.11	1195	69	41	154.136	C10H18O	1440000	1.41667e+06	1550000	701667	842063	928345	762147	710363
Isocyclocitral	Aldehyde	1335-66-6	1162.63	1163	121	67	152.12	C10H16O	1700000	3833.33	30066.7	756667	827243	836057	564252	893730
Pyrazine, 2-ethyl-5-methyl-	Heterocyclic compound	13360-64-0	1006.15	1005	121	122	122.084	C7H10N2	230700	25733.3	94833.3	9	157422	157870	116481	177657
Methyl anthranilate	Ester	134-20-3	1345.8	1343	119	92	151.063	C8H9NO2	28733.3	91633.3	262667	35366.7	166574	165191	110516	171193
trans-.alpha.-Bergamotene	Terpenoids	13474-59-4	1436.74	1435	119	93	204.188	C15H24	3.62667e+06	9	8500000	132033	2.91203e+06	3.1368e+06	1.90064e+06	3.28775e+06
Benzene, (1-methylpropyl)-	Aromatics	135-98-8	1002.64	1001	105	134	134.11	C10H14	9	9	179871	9	34172.1	35353.9	25810.6	40114.6
Bicyclo[7.2.0]undecane, 10,10-dimethyl-2,6-bis(methylene)-, [1S-(1R*,9S*)]-	Terpenoids	136296-38-3	1487.56	1489	120	41	204.188	C15H24	351667	45633.3	854000	9	206874	219085	148903	230153
Butyl benzoate	Ester	136-60-7	1379.78	1377	105	123	178.099	C11H14O2	122900	28266.7	1.05067e+06	9	186846	227833	123835	230393
Ethanethioic acid, S-(2-furanylmethyl) ester	Heterocyclic compound	13678-68-7	1172.61	1172	81	53	156.025	C7H8O2S	627000	9	7.04667e+06	9	326824	345570	337077	346322
1,10-Undecadiene	Hydrocarbons	13688-67-0	1093.52	1095	41	55	152.157	C11H20	30366.7	20533.3	1026000	28366.7	5.98716e+06	6.05177e+06	5.07785e+06	6.41954e+06
1H-Cyclopenta[1,3]cyclopropa[1,2]benzene, octahydro-7-methyl-3-methylene-4-(1-methylethyl)-, [3aS-(3a.alpha.,3b.beta.,4.beta.,7.alpha.,7aS*)]-	Terpenoids	13744-15-5	1390.47	1390	161	105	204.188	C15H24	2.91333e+06	9	967000	144267	2.95509e+06	3.14362e+06	1.84774e+06	3.42479e+06
Fenchyl acetate	Ester	13851-11-1	1226.57	1224	81	43	196.146	C12H20O2	84166.7	9	9	9	58368.1	69808.4	46504.4	72046.7
.beta.-Ocimene	Terpenoids	13877-91-3	1039.37	1037	93	91	136.125	C10H16	1.34733e+07	434667	4.14667e+07	9.90667e+07	6.89026e+07	6.92395e+07	5.14947e+07	7.34505e+07
Limonene	Terpenoids	138-86-3	1031.4	1026	68	93	136.125	C10H16	18150000	1.13833e+06	6.25333e+06	140467	3.13981e+07	3.24628e+07	2.54335e+07	3.41004e+07
Pyrazine, 2-methyl-5-(1-methylethyl)-	Heterocyclic compound	13925-05-8	1061.96	1059	121	136	136.1	C8H12N2	3390000	129667	4.73667e+07	2680	1.33318e+07	1.3702e+07	9.92077e+06	1.44288e+07
3,5,9-Undecatrien-2-one, 6,10-dimethyl-, (E,Z)-	Ketone	13927-47-4	1535.64	1535	69	81	192.151	C13H20O	4.53333e+06	177333	4510000	274667	5.99495e+06	6.12766e+06	4.78013e+06	6.18243e+06
BenzAldehyde, 3,4-dihydroxy-	Aldehyde	139-85-5	1596.21	1595	137	138	138.032	C7H6O3	9	9	127682	9	38312.3	43077.2	20842.2	38215
1,3-Pentanedione, 4,4-dimethyl-1-phenyl-	Ketone	13988-67-5	1573.14	1578	147	69	204.115	C13H16O2	31666.7	349000	1.12567e+07	7670	3.41893e+06	3.51315e+06	2.32657e+06	3.60355e+06
(3R,6R)-2,2,6-Trimethyl-6-vinyltetrahydro-2H-pyran-3-ol	Heterocyclic compound	14009-71-3	1170.01	1171	68	67	170.131	C10H18O2	537667	661333	1.14333e+06	192000	320966	383714	261304	285171
Butanoic acid, 3-methyl-, 2-phenylethyl ester	Ester	140-26-1	1494.54	1491	104	57	206.131	C13H18O2	139000	192333	903333	72733.3	271162	319473	195422	293659
Estragole	Aromatics	140-67-0	1203.46	1200	148	147	148.089	C10H12O	30766.7	3703.33	12766.7	31133.3	225028	247695	215804	224031
2,6-Octadienal, 3,7-dimethyl-, (E)-	Terpenoids	141-27-5	1265.58	1270	41	69	152.12	C10H16O	9	136000	111967	39166.7	102300	130011	81084.5	128258
d-Nerolidol	Terpenoids	142-50-7	1535.64	1544	69	41	222.198	C15H26O	4540000	173333	4490000	275000	5.95218e+06	6.08744e+06	4.76449e+06	5.56103e+06
Dodecanoic Acid	Acid	143-07-7	1573.14	1567	73	60	200.178	C12H24O2	1202.67	6080	136800	461.333	41524.5	44034.4	29479.9	46132.6
1-Nonanol	Alcohol	143-08-8	1170.01	1173	56	55	144.151	C9H20O	650625	749926	768016	227226	373676	449070	304301	339212
(5-bromopentyl)-Benzene,	Aromatics	14469-83-1	1487.56	1487	91	92	226.036	C11H15Br	1.54333e+06	175000	2.85333e+06	32766.7	571291	685994	407890	663487
Santalol, E-cis,epi-.beta.-	Terpenoids	14490-17-6	1696.57	1695	94	41	220.183	C15H24O	315333	16433.3	225333	8070	157537	179558	90172.1	155517
Benzene, 1-(1,5-dimethylhexyl)-4-methyl-	Terpenoids	1461-02-5	1444.56	1449	119	120	204.188	C15H24	6.50667e+06	3970000	4.62667e+06	205333	2.7802e+07	3.03049e+07	1.9231e+07	3.04369e+07
1H-Benzocycloheptene, 2,4a,5,6,7,8-hexahydro-3,5,5,9-tetramethyl-, (R)-	Terpenoids	1461-03-6	1498.68	1500	119	41	204.188	C15H24	9	9	9	43800	4.42716e+06	4.96076e+06	2.54054e+06	4.73124e+06
Pyrazine, trimethyl-	Heterocyclic compound	14667-55-1	1003.95	1004	42	122	122.084	C7H10N2	30600	124000	113633	40833.3	73196.6	83652.8	63052	65523.4
Tetradecane, 2,6,10-trimethyl-	Hydrocarbons	14905-56-7	1535.64	1539	57	71	240.282	C17H36	833000	46633.3	791333	57166.7	994955	1.01395e+06	810583	1.03152e+06
Phenol, 4-pentyl-	Phenol	14938-35-3	1461.28	1464	107	164	164.12	C11H16O	2060000	452333	1.74333e+06	1.14267e+06	3.15699e+06	3.39033e+06	2.02108e+06	3.51426e+06
Bicyclo[4.4.0]dec-1-ene, 2-isopropyl-5-methyl-9-methylene-	Terpenoids	150320-52-8	1510.16	1507	161	105	204.188	C15H24	3470000	326000	3730000	1.57833e+06	3.09245e+06	3.23019e+06	1.97914e+06	3.35305e+06
10-epi-.gamma.-Eudesmol	Terpenoids	15051-81-7	1620.04	1619	189	204	222.198	C15H26O	11039	11774.7	31843.4	39162.1	29739.5	33118.2	17437.2	32330.3
o-Mentha-1(7),8-dien-3-ol	Terpenoids	15358-81-3	1202.59	1201	93	81	152.12	C10H16O	9	23433.3	339667	326333	156617	197378	154053	182653
Bicyclo[3.1.1]heptan-3-one, 2,6,6-trimethyl-, (1.alpha.,2.beta.,5.alpha.)-	Terpenoids	15358-88-0	1170.01	1173	55	69	152.12	C10H16O	510000	566667	1.38333e+06	172333	254556	307637	219524	235507
1,1,7,7a-Tetramethyl-1a,2,6,7,7a,7b-hexahydro-1H-cyclopropa[a]naphthalene	Terpenoids	154098-14-3	1436.74	1440	159	117	202.172	C15H22	45066.7	29566.7	154333	6853.33	52470.9	48509	43221.9	55595.7
1,5-Cyclodecadiene, 1,5-dimethyl-8-(1-methylethylidene)-, (E,E)-	Terpenoids	15423-57-1	1556.79	1557	121	93	204.188	C15H24	9	19200	1.00333e+06	5470	102170	104285	86253.3	118831
(1S,5S,6R)-6-Methyl-2-methylene-6-(4-methylpent-3-en-1-yl)bicyclo[3.1.1]heptane	Terpenoids	15438-94-5	1494.07	1492	69	93	204.188	C15H24	696667	566000	2320000	402667	792309	957997	591154	888266
Bicyclo[3.1.0]hexan-2-ol, 2-methyl-5-(1-methylethyl)-, (1.alpha.,2.beta.,5.alpha.)-	Terpenoids	15537-55-0	1061.96	1070	136	93	154.136	C10H18O	4740000	180667	6.94667e+07	14466.7	1.86961e+07	1.92828e+07	1.39446e+07	2.02972e+07
BenzphetAmine	Amine	156-08-1	1819.84	1830	91	148	239.167	C17H21N	9	9	9	4.06667e+06	1.10126e+06	1.05569e+06	595858	1.09962e+06
Heptadecane, 2-methyl-	Hydrocarbons	1560-89-0	1755.57	1765	57	71	254.297	C18H38	3946.33	9	9	214667	107087	103953	86605.3	108134
Tetradecane, 2-methyl-	Hydrocarbons	1560-95-8	1461.28	1463	57	71	212.25	C15H32	490667	44533.3	216667	112167	464076	515025	309691	572680
Benzeneacetic Acid, 4-hydroxy-	Acid	156-38-7	1550.54	1551	107	152	152.047	C8H8O3	1.06567e+06	254667	2.30667e+06	9	877850	942187	579782	943576
5-Hepten-2-ol, 6-methyl-	Alcohol	1569-60-4	992.479	994	95	41	128.12	C8H16O	67200	24000	145333	12833.3	171344	172942	126197	190130
Pyrazine, 2-ethyl-3-methyl-	Heterocyclic compound	15707-23-0	1002.64	1004	121	122	122.084	C7H10N2	17900	9	791333	9	156503	155483	113416	176886
2,3-Dimethyl-5-ethylpyrazine	Heterocyclic compound	15707-34-3	1093.96	1090	135	136	136.1	C8H12N2	8023.33	1616.67	551000	1690	5.27289e+06	5.37652e+06	4.28095e+06	5.67647e+06
(1S,4S,4aR)-1-Isopropyl-4-methyl-7-methylene-1,2,3,4,4a,5,6,7-octahydronaphthalene	Terpenoids	157477-72-0	1461.74	1463	161	105	204.188	C15H24	4.18667e+06	779333	4.13667e+06	1044000	5.38846e+06	5.83721e+06	3.38954e+06	5.97528e+06
Cyclohexanone, 5-methyl-2-(1-methylethylidene)-	Terpenoids	15932-80-6	1209.57	1212	81	67	152.12	C10H16O	9	28800	19606	9	238863	262510	193207	208958
1-Butanone, 2-hydroxy-1-phenyl-	Ketone	16183-46-3	1390.03	1390	105	77	164.084	C10H12O2	387333	9	9	23933.3	315368	326688	167940	356662
4-Methylurazole	Heterocyclic compound	16312-79-1	1039.37	1039	115	58	115.038	C3H5N3O2	130933	9	401333	973667	674802	668318	498375	716519
2H-Pyran, tetrahydro-4-methyl-2-(2-methyl-1-propenyl)-	Terpenoids	16409-43-1	1100.52	1111	139	69	154.136	C10H18O	406667	378000	405333	259333	246216	277816	262280	234899
1,5-Cyclooctadiene, 3-(1-methyl-2-propenyl)-	Hydrocarbons	16538-88-8	1209.57	1209	79	91	162.141	C12H18	47333.3	9	18939.3	172333	290748	308962	246749	259395
N-Nitrosonornicotine	Heterocyclic compound	16543-55-8	1756.41	1756	105	177	177.09	C9H11N3O	9	37200	158673	3.58667e+07	1.22082e+07	1.11099e+07	7.56391e+06	1.14085e+07
3-Amino-4-pyrazolecarbonitrile	Heterocyclic compound	16617-46-2	1401.29	1399	108	53	108.044	C4H4N4	1310000	716333	676000	6453.33	595881	624343	365731	603386
Carbonochloridodithioic acid, methyl ester	Others	16696-91-6	1031.84	1033	76	91	125.936	C2H3ClS2	178033	73033.3	79033.3	9	354593	360045	273057	378028
1-Pentanone, 1-(4-methylphenyl)-	Ketone	1671-77-8	1444.56	1440	119	134	176.12	C12H16O	6.50667e+06	3950000	5.20667e+06	198000	2.77023e+07	2.9868e+07	1.88946e+07	3.01985e+07
3-Oxatricyclo[4.1.1.0(2,4)]octane, 2,7,7-trimethyl-	Terpenoids	1686-14-2	1093.52	1095	67	109	152.12	C10H16O	25366.7	9	1550000	21566.7	1.0278e+07	1.03843e+07	8.60805e+06	1.09333e+07
1,7-Octadiene, 2-methyl-6-methylene-	Terpenoids	1686-30-2	979.084	984	68	79	136.125	C10H16	34600	132000	9	15200	948250	922524	725032	1.09317e+06
Phenanthrene, 7-ethenyl-1,2,3,4,4a,4b,5,6,7,9,10,10a-dodecahydro-1,1,4a,7-tetramethyl-, [4aS-(4a.alpha.,4b.beta.,7.beta.,10a.beta.)]-	Terpenoids	1686-56-2	1973.76	1960	137	136	272.25	C20H32	5453.33	27200	14666.7	22903.3	41030.8	26036.7	35330.4	43933.9
OxiranecarboxAldehyde, 3-methyl-3-(4-methyl-3-pentenyl)-	Aldehyde	16996-12-6	1236.16	1234	41	69	168.115	C10H16O2	9	11150	9	31500	72030.2	69986.6	45039.2	75254.5
2(4H)-Benzofuranone, 5,6,7,7a-tetrahydro-4,4,7a-trimethyl-, (R)-	Heterocyclic compound	17092-92-1	1535.64	1532	111	137	180.115	C11H16O2	58866.7	23533.3	78266.7	10020	151571	157555	114853	158949
2-Butanone, 4-(2,6,6-trimethyl-1-cyclohexen-1-yl)-	Ketone	17283-81-7	1433.52	1433	121	161	194.167	C13H22O	3.48333e+06	1.38667e+06	2860000	66366.7	1.06994e+06	1.18434e+06	718917	1.23474e+06
Dodecane, 3-methyl-	Hydrocarbons	17312-57-1	1265.58	1271	57	71	184.219	C13H28	45933.3	160667	108833	52400	113014	139860	99510.4	149964
2-bromo-4-methoxy-Phenol	Phenol	17332-11-5	1412.37	1410	202	204	201.963	C7H7BrO2	23300	731.333	1849	3336.67	5368.31	4537.77	3157.27	5091.67
2,3,5-Trimethyl-6-ethylpyrazine	Heterocyclic compound	17398-16-2	1162.19	1163	149	150	150.116	C9H14N2	483000	9	30066.7	322667	292347	297317	206972	319083
2,6-Nonadienal, (E,E)-	Aldehyde	17587-33-6	1150.03	1153	41	69	138.104	C9H14O	9	24500	66133.3	9	114608	115424	107484	99479.1
Precocene I	Heterocyclic compound	17598-02-6	1469.12	1466	175	190	190.099	C12H14O2	283667	127667	641000	402667	777983	837260	495638	863530
Naphthalene, 1,2,4a,5,6,8a-hexahydro-4,7-dimethyl-1-(1-methylethyl)-,[1R-(1.alpha.,4a.alpha.,8a.alpha.)]-	Terpenoids	17627-24-6	1444.56	1440	105	161	204.188	C15H24	1390000	1000000	5.75667e+06	92533.3	6.61198e+06	7.12029e+06	4.55604e+06	7.17664e+06
4-(1,5-dimethyl-1,4-hexadienyl)-1-methyl-Cyclohexene	Terpenoids	17627-44-0	1516.89	1518	93	119	204.188	C15H24	7230000	1.07667e+06	3.70667e+06	3.56667e+06	2.48815e+07	2.66685e+07	1.61608e+07	2.77297e+07
Bicyclo[3.1.1]hept-2-ene, 2,6-dimethyl-6-(4-methyl-3-pentenyl)-	Terpenoids	17699-05-7	1433.06	1435	93	41	204.188	C15H24	9.64667e+06	3860000	6410000	153100	2.87735e+06	3.12181e+06	1.89433e+06	3.28535e+06
.alpha.-Cubebene	Terpenoids	17699-14-8	1346.25	1351	161	105	204.188	C15H24	39600	361000	148867	35033.3	246218	254160	154663	272247
Bicyclo[3.1.0]hexan-2-ol, 2-methyl-5-(1-methylethyl)-, (1.alpha.,2.alpha.,5.alpha.)-	Terpenoids	17699-16-0	1061.96	1070	93	43	154.136	C10H18O	1.03067e+07	395000	1.22333e+08	9	3.86465e+07	3.95446e+07	2.93813e+07	4.16912e+07
2,6,9,11-Dodecatetraenal, 2,6,10-trimethyl-, (E,E,E)-	Terpenoids	17909-77-2	1756.41	1752	93	55	218.167	C15H22O	9	96433.3	9	396667	183573	170800	127593	172626
1-Cyclohexene-1-carboxAldehyde, 4-(1-methylethenyl)-, (S)-	Aldehyde	18031-40-8	1209.57	1207	68	79	150.104	C10H14O	43100	87500	9	86766.7	68582	76332.9	56174.8	58346
Pyrazine, 2,3-diethyl-5-methyl-	Heterocyclic compound	18138-04-0	1163.06	1158	150	135	150.116	C9H14N2	6.08267e+06	9	283667	1.09867e+07	1.09751e+07	1.10421e+07	7.29988e+06	1.18436e+07
Bicyclo[3.1.1]heptane, 6,6-dimethyl-2-methylene-, (1S)-	Terpenoids	18172-67-3	935.13	943	93	41	136.125	C10H16	5.57667e+06	6.99333e+07	1.77667e+06	1.77467e+07	2.18785e+07	2.09817e+07	1.53104e+07	2.55621e+07
Tricyclo[4.4.0.02,7]decane, 1-methyl-3-methylene-8-(1-methylethyl)-, stereoisomer	Terpenoids	18252-44-3	1435.82	1432	161	105	204.188	C15H24	4.83333e+06	2.41667e+06	1.59667e+07	616333	4.78666e+06	5.20075e+06	3.10949e+06	5.3519e+06
2-Picoline, 6-nitro-	Heterocyclic compound	18368-61-1	1182.17	1183	92	65	138.043	C6H6N2O2	74966.7	191667	100800	9	112472	98073.3	100629	112059
1,3,8-p-Menthatriene	Terpenoids	18368-95-1	1116.15	1119	119	91	134.11	C10H14	17500	7653.33	994667	9	3.69813e+06	3.73444e+06	3.48639e+06	4.20207e+06
1,3-Dioxolane, 4-methyl-2-(2-methylpropyl)-	Heterocyclic compound	18433-93-7	934.711	940	87	59	144.115	C8H16O2	2876.67	32633.3	935	8830	10126.9	10235.1	8136.13	13146.1
3-Cyclohexene-1-ethanol, .beta.,4-dimethyl-	Alcohol	18479-68-0	1293.14	1295	94	93	154.136	C10H18O	185333	9	2.92333e+06	9	337186	352482	287236	346731
(+)-neodihydrocarveol	Terpenoids	18675-33-7	1224.39	1226	41	93	154.136	C10H18O	24866.7	9	9	9	18628.4	19220.4	15554.6	21186.2
(E)-.beta.-Famesene	Terpenoids	18794-84-8	1461.28	1457	41	69	204.188	C15H24	3450000	325000	1520000	861333	4.52494e+06	4.88828e+06	2.97882e+06	5.05694e+06
2-Nonenal, (E)-	Aldehyde	18829-56-6	1162.63	1162	83	55	140.12	C9H16O	219000	142933	442667	164667	125069	140010	90388.6	115395
2,6,10-Dodecatrienal, 3,7,11-trimethyl-	Terpenoids	19317-11-4	1654.9	1656	69	41	220.183	C15H24O	9	9	9	30233.3	206895	217652	119924	160321
3,5,11-Eudesmatriene	Terpenoids	193615-07-5	1501.99	1495	202	187	202.172	C15H22	79666.7	16900	41933.3	7963.33	54218.6	58756.3	38976.8	57670.9
2-Heptanone, 4,6-dimethyl-	Ketone	19549-80-5	1049.56	1045	58	85	142.136	C9H18O	142100	9	3679.67	14666.7	158487	166767	117341	166820
2(3H)-Naphthalenone, 4,4a,5,6,7,8-hexahydro-4a,5-dimethyl-3-(1-methylethylidene)-, (4ar-cis)-	Terpenoids	19598-45-9	1819.84	1817	161	147	218.167	C15H22O	9	9	9	4.34667e+07	1.13028e+07	1.08481e+07	5.94907e+06	1.12421e+07
4a(2H)-Naphthalenol, octahydro-4,8a-dimethyl-,(4.alpha.,4a.alpha.,8a.beta.)-	Aromatics	19700-21-1	1428.01	1430	112	41	182.167	C12H22O	18733.3	54033.3	1.01367e+06	151633	313140	346830	200274	354364
3-Methoxy-2,5-dimethylpyrazine	Heterocyclic compound	19846-22-1	1061.96	1057	138	137	138.079	C7H10N2O	28133.3	1250.67	461000	9	112929	118006	83420.2	123453
Phenol, 4-heptyl-	Phenol	1987-50-4	1675.5	1671	107	192	192.151	C13H20O	23997.3	9	33558.2	6457.4	18068.3	19641.2	10260.8	16137.6
1,5-Cyclohexadiene-1-methanol, 4-(1-methylethyl)-	Terpenoids	19876-45-0	1189.99	1194	79	91	152.12	C10H16O	9	9	461333	40266.7	186833	193433	183744	215578
(-)-Myrtenol	Terpenoids	19894-97-4	1209.57	1213	79	91	152.12	C10H16O	43900	9	9	175000	268980	289537	209927	220589
6-Ethyl-5,6-dihydro-2H-pyran-2-one	Heterocyclic compound	19895-35-3	1162.63	1160	68	97	126.068	C7H10O2	114167	15366.7	68800	127300	126034	135340	90462.8	140344
(2E,4S,7E)-4-Isopropyl-1,7-dimethylcyclodeca-2,7-dienol	Alcohol	198991-79-6	1573.14	1574	81	123	222.198	C15H26O	114367	424333	12600000	12183.3	3.93008e+06	4.17704e+06	2.78174e+06	4.2823e+06
3-(4-Hydroxyphenyl)propanal	Aldehyde	20238-83-9	1492.68	1490	107	150	150.068	C9H10O2	1251000	1730000	4.69667e+06	921667	1.85787e+06	2.23908e+06	1.35017e+06	2.00845e+06
Cyclohexene, 3-(1,5-dimethyl-4-hexenyl)-6-methylene-, [S-(R*,S*)]-	Terpenoids	20307-83-9	1516.89	1524	69	41	204.188	C15H24	5.55667e+06	772667	2510000	2.27667e+06	1.54482e+07	1.67877e+07	1.02428e+07	1.74351e+07
Cyclohexene, 4-ethenyl-4-methyl-3-(1-methylethenyl)-1-(1-methylethyl)-, (3R-trans)-	Terpenoids	20307-84-0	1337.68	1338	121	93	204.188	C15H24	38466.7	44800	150333	7073.33	32803.1	39741	26276.9	43444.9
2-Dodecenal, (E)-	Aldehyde	20407-84-5	1461.28	1468	41	70	182.167	C12H22O	7120000	316333	1490000	824333	4.27937e+06	4.65509e+06	2.87448e+06	4.83907e+06
Cyclopentane, butyl-	Hydrocarbons	2040-95-1	934.711	937	41	69	126.141	C9H18	189467	2280000	59366.7	597333	742675	701065	528254	874491
2-Butanone, 4-(2,6,6-trimethyl-1,3-cyclohexadien-1-yl)-	Ketone	20483-36-7	1427.09	1424	119	121	192.151	C13H20O	9	390667	15600000	1146000	3.55218e+06	3.91126e+06	2.30463e+06	3.9747e+06
Acetic acid, (propylthio)-, methyl ester	Ester	20600-65-1	1039.37	1036	74	75	148.056	C6H12O2S	26466.7	9	73666.7	171667	124988	123692	91397.4	128925
Ethanol, 2-(2-hydroxyethoxy)-, 1-nitrate	Alcohol	20633-16-3	1189.99	1195	45	46	151.048	C4H9NO5	9	9	74866.7	9	39497.2	39847.9	34486.8	42882
Dihydrocarvyl acetate	Terpenoids	20777-49-5	1305.31	1306	136	121	196.146	C12H20O2	36300	22366.7	565667	3553.33	45613.4	52128	33380.4	46214.5
Hexadecane, 7,9-dimethyl-	Hydrocarbons	21164-95-4	1696.02	1682	57	71	254.297	C18H38	34266.7	9	15420	1906.67	182222	192909	99176.2	184423
p-Mentha-1,5,8-triene	Terpenoids	21195-59-5	1116.15	1111	91	134	134.11	C10H14	47033.3	6160	757667	21100	2.80608e+06	2.7693e+06	2.65666e+06	3.15134e+06
1,5-Cyclooctadiene, 3,4-dimethyl-	Hydrocarbons	21284-05-9	1049.56	1046	68	67	136.125	C10H16	678667	2076.67	24666.7	70800	776141	798793	553504	805007
.alpha.-Calacorene	Terpenoids	21391-99-1	1541.89	1542	157	142	200.157	C15H20	102333	2296.67	52339.3	12690	48696.7	39799.3	49902.1	56699.1
cis-7-Decen-1-al	Aldehyde	21661-97-2	1209.57	1212	41	55	154.136	C10H18O	9	34633.3	15990	9	92119.6	101083	79832.4	86495.7
2,6-Dodecadien-1-al	Aldehyde	21662-13-5	1444.56	1449	69	70	180.151	C12H20O	1.15233e+06	707667	1.04467e+06	30333.3	4.9456e+06	5.31347e+06	3.36667e+06	5.36104e+06
(2S,3S,6S)-6-Isopropyl-3-methyl-2-(prop-1-en-2-yl)-3-vinylcyclohexanone	Terpenoids	21698-44-2	1500.06	1503	150	69	220.183	C15H24O	448333	9580	54566.7	2810	96799.5	105809	63944.3	106676
1(2H)-Naphthalenone, octahydro-4-hydroxy-, trans-	Ketone	21766-50-7	1461.28	1461	109	81	168.115	C10H16O2	1470000	493667	1.22333e+06	1190000	2.40604e+06	2.62129e+06	1.52688e+06	2.69464e+06
Di-epi-.alpha.-cedrene-(I)	Terpenoids	21996-77-0	1384.23	1382	119	120	204.188	C15H24	9	44000	353339	44000	475685	508851	304197	536002
1-PhenylcyclohexylAmine	Amine	2201-24-3	1519.78	1517	132	175	175.136	C12H17N	660667	3.48667e+06	8810000	1.90333e+06	2.24298e+06	2.6125e+06	1.54371e+06	2.72027e+06
2-Furancarboxylic acid, tetrahydro-3-methyl-5-oxo-	Heterocyclic compound	22073-04-7	1301.2	1304	99	71	144.042	C6H8O4	1135000	22233.3	9	8539.67	176044	185733	113886	206303
2-Hydroxymethylbenzimidazole	Heterocyclic compound	22128-99-0	1433.52	1437	148	147	148.064	C8H8N2O	3570000	1.40333e+06	2950000	40100	937878	1.03695e+06	629739	1.08969e+06
Levomenthol	Terpenoids	2216-51-5	1172.61	1171	71	81	156.151	C10H20O	1.74333e+06	1.03433e+06	12200000	268333	821808	943754	752866	837253
1-Undecyne	Hydrocarbons	2243-98-3	1093.96	1095	81	67	152.157	C11H20	35933.3	40900	561000	28300	3.69987e+06	3.7516e+06	3.06862e+06	3.94475e+06
D-Carvone	Terpenoids	2244-16-8	1247.63	1246	82	54	150.104	C10H14O	970333	869333	865000	439333	539333	601749	505485	527746
Azulene, 1,2,3,3a,4,5,6,7-octahydro-1,4-dimethyl-7-(1-methylethenyl)-, [1R-(1.alpha.,3a.beta.,4.alpha.,7.beta.)]-	Terpenoids	22567-17-5	1476.47	1473	161	81	204.188	C15H24	127400	179667	4.01667e+06	587333	1.32813e+06	1.41927e+06	834106	1.46873e+06
1H-Pyrazole-1-carboximidamide, 3,5-dimethyl-	Heterocyclic compound	22906-75-8	1100.52	1096	96	95	138.091	C6H10N4	3.40333e+06	3.20667e+06	3.29333e+06	2.17333e+06	1.95735e+06	2.19399e+06	2.11716e+06	1.87196e+06
2-Octyl methylphosphonofluoridate	Ester	22925-97-9	1301.2	1306	99	55	210.118	C9H20FO2P	1135000	22300	9	8539.67	176025	185596	113886	205969
BenzAldehyde, 2-ethyl-	Aldehyde	22927-13-5	1179.56	1176	133	134	134.073	C9H10O	2860	9	2119.33	9	54200.6	69587.9	62489.3	70221.7
Pyridine, 2-pentyl-	Heterocyclic compound	2294-76-0	1202.59	1202	93	106	149.12	C10H15N	9	9	339667	332000	164654	203553	157264	182653
1-(3-Ethoxyphenyl)acetone	Ketone	23037-47-0	1409.16	1417	178	135	178.099	C11H14O2	236267	58700	2899.33	110667	1.20304e+06	1.32684e+06	770682	1.24924e+06
Octanoic acid, octyl ester	Ester	2306-88-9	1755.57	1779	55	57	256.24	C16H32O2	9	9	58339.3	1.52333e+07	5.67593e+06	5.20551e+06	3.75739e+06	5.39867e+06
Propanoic acid, 2,2-dimethyl-, pentyl ester	Ester	2313-68-0	1061.52	1063	57	41	172.146	C10H20O2	77766.7	9	808333	9	297489	290394	230281	302809
9-Tetradecen-1-ol, acetate, (E)-	Ester	23192-82-7	1819.84	1800	55	41	254.225	C16H30O2	9	47533.3	9	8.44333e+06	2.48405e+06	2.38612e+06	1.34219e+06	2.5085e+06
(3S,3aR,3bR,4S,7R,7aR)-4-Isopropyl-3,7-dimethyloctahydro-1H-cyclopenta[1,3]cyclopropa[1,2]benzen-3-ol	Terpenoids	23445-02-5	1516.89	1515	161	105	222.198	C15H26O	2.69333e+06	1.22167e+06	3.12667e+06	1.39967e+06	9.9399e+06	1.08961e+07	6.43399e+06	1.13002e+07
Geranyl isobutyrate	Ester	2345-26-8	1516.89	1514	69	68	224.178	C14H24O2	4700000	786000	2580000	2.28667e+06	1.55029e+07	1.68365e+07	1.02651e+07	1.74876e+07
2-Methylisoborneol	Terpenoids	2371-42-8	1199.54	1198	95	107	168.151	C11H20O	479000	544333	636000	203333	376821	425196	361862	347461
2-Buten-1-one, 1-(2,6,6-trimethyl-1,3-cyclohexadien-1-yl)-, (E)-	Terpenoids	23726-93-4	1386.46	1386	69	121	190.136	C13H18O	5323.33	53366.7	146667	5410	105532	120430	58495.9	111044
Quinoxaline, 2,3-dimethyl-	Heterocyclic compound	2379-55-7	1428.01	1428	117	158	158.084	C10H10N2	9	92633.3	1320000	202333	412152	438461	265505	449778
Ethanone, 1-(2,4-dimethyl-1H-pyrrol-3-yl)-	Heterocyclic compound	2386-25-6	1209.57	1214	122	137	137.084	C8H11NO	9	9	9	5866.67	23154.6	22393.1	16826.8	19053.3
2,4-Hexadienoic acid, ethyl ester, (2E,4E)-	Ester	2396-84-1	1093.96	1094	95	67	140.084	C8H12O2	7880	16700	241333	2606.33	1.80221e+06	1.82566e+06	1.49012e+06	1.93135e+06
3-Imidazol-1-ylpropanenitrile	Heterocyclic compound	23996-53-4	1162.63	1159	81	121	121.064	C6H7N3	761000	70033.3	301000	799333	862378	874028	599132	920953
Spiro[4.5]dec-7-ene, 1,8-dimethyl-4-(1-methylethenyl)-, [1S-(1.alpha.,4.beta.,5.alpha.)]-	Terpenoids	24048-44-0	1471.88	1471	119	121	204.188	C15H24	1.50667e+06	620667	1850000	1.81667e+06	4.28014e+06	4.62758e+06	2.7478e+06	4.74029e+06
Cyclohexanone, 2,2,6-trimethyl-	Ketone	2408-37-9	1039.37	1036	82	56	140.12	C9H16O	87233.3	40933.3	221333	487667	340157	344419	245919	355854
Cyclopentene, 1-butyl-	Hydrocarbons	2423-01-0	934.711	938	67	82	124.125	C9H16	310733	3.92333e+06	98033.3	988000	1.22288e+06	1.17168e+06	855335	1.43261e+06
Dodecane, 5,8-diethyl-	Hydrocarbons	24251-86-3	1572.66	1572	57	41	226.266	C16H34	12973.3	20866.7	514333	2256.67	242623	265196	154571	266007
Bicyclo[5.2.0]nonane, 2-methylene-4,8,8-trimethyl-4-vinyl-	Terpenoids	242794-76-9	1401.29	1407	93	133	204.188	C15H24	3.28333e+06	1.89667e+06	1.29533e+06	16363.3	1.34005e+06	1.40076e+06	821695	1.43474e+06
7(1H)-Pteridinone	Heterocyclic compound	2432-27-1	1573.14	1577	148	120	148.039	C6H4N4O	43266.7	210667	7.43667e+06	4403.33	2.0989e+06	2.23719e+06	1.47128e+06	2.29532e+06
Butanethioic acid, 3-methyl-, S-(1-methylpropyl) ester	Ester	2432-91-9	1170.01	1174	57	85	174.108	C9H18OS	1.18667e+06	1.31333e+06	1.22333e+06	387333	646610	771533	489938	584298
TetraSulfur compounds, di-2-propenyl	Sulfur compounds	2444-49-7	1535.16	1532	41	73	209.967	C6H10S4	1.12533e+06	99466.7	1.53733e+06	71366.7	2.60034e+06	2.68404e+06	2.10281e+06	2.72767e+06
Butanoic acid, 2-methyl-, 2-methylpropyl ester	Ester	2445-67-2	1003.95	1004	57	85	158.131	C9H18O2	63733.3	294000	261667	96100	166105	185410	139041	146480
Butanoic acid, 3-methyl-, 2-methylbutyl ester	Ester	2445-77-4	1107.03	1107	70	85	172.146	C10H20O2	34300	58500	31433.3	9	269524	289049	222989	278800
Butanoic acid, 2-methyl-, 2-methylbutyl ester	Ester	2445-78-5	1100.52	1105	70	57	172.146	C10H20O2	802000	394000	393667	362667	323717	354077	295537	316992
Phenol, 4-hexyl-	Phenol	2446-69-7	1573.14	1567	107	178	178.136	C12H18O	401667	697667	2.15667e+07	34866.7	6.61299e+06	6.98257e+06	4.67968e+06	7.19547e+06
2-Propenoic acid, 2-methyl-, (tetrahydro-2-furanyl)methyl ester	Ester	2455-24-5	1185.21	1182	71	41	170.094	C9H14O3	46533.3	101433	638333	7063.33	780825	864141	722383	890511
1H-Imidazole, 1-acetyl-	Heterocyclic compound	2466-76-4	950.618	950	68	43	110.048	C5H6N2O	97266.7	33433.3	320667	6586.67	65936.9	64373.7	49475	77595.6
trans-4-MethoxycinnamAldehyde	Aldehyde	24680-50-0	1573.14	1570	162	131	162.068	C10H10O2	9	119133	3.97667e+06	9	1.12143e+06	1.17848e+06	789704	1.22922e+06
Pyrazine, 2-methoxy-3-(2-methylpropyl)-	Heterocyclic compound	24683-00-9	1182.6	1181	124	94	166.111	C9H14N2O	19900	61200	50100	9	329636	286666	234531	285300
Avocadynofuran	Heterocyclic compound	24708-33-6	1819.84	1827	81	95	246.198	C17H26O	9	11776.7	9	146333	50296.3	48991.2	30310.4	50204.4
1H-Indene, 1-ethylidene-	Hydrocarbons	2471-83-2	1301.66	1315	141	142	142.078	C11H10	397833	11366.7	124667	5420	69431.4	79195	48705.5	84531.3
Cyclopentaneacetic acid, 3-oxo-2-pentyl-, methyl ester	Ester	24851-98-7	1654.9	1656	83	82	226.157	C13H22O3	9	9	9	28133.3	259580	285800	153430	209701
Bicyclo[3.1.1]heptan-2-one, 6,6-dimethyl-	Ketone	24903-95-5	1134.83	1137	83	55	138.104	C9H14O	79300	9	4106	63600	13290.4	13644.5	15461.3	16381.4
cis-2,6-Dimethyl-2,6-octadiene	Hydrocarbons	2492-22-0	979.084	985	69	41	138.141	C10H18	294667	1107000	9	160733	8.2059e+06	8.12323e+06	6.25897e+06	9.43796e+06
2-Hexen-1-ol, acetate, (E)-	Ester	2497-18-9	1004.39	1015	100	67	142.099	C8H14O2	11933.3	97766.7	81766.7	31766.7	47986.4	56281.8	40416	41295.8
2-Decenal, (Z)-	Aldehyde	2497-25-8	1247.63	1252	41	55	154.136	C10H18O	334667	306000	277667	139333	183599	205709	169649	179861
Ethanone, 1-(1H-pyrazol-4-yl)-	Heterocyclic compound	25016-16-4	1150.03	1156	95	110	110.048	C5H6N2O	9	44600	206667	9	1.0252e+06	1.04489e+06	882861	801255
(2E,4Z)-2,4-Decadienal	Aldehyde	25152-83-4	1292.69	1295	81	41	152.12	C10H16O	145267	9	2310000	9	259406	276233	222417	271700
Alloaromadendrene	Terpenoids	25246-27-9	1461.74	1461	161	41	204.188	C15H24	4.14667e+06	768333	4.15333e+06	1.02533e+06	5.38984e+06	5.83721e+06	3.40122e+06	5.97528e+06
3-Buten-2-ol, 4-(2,6,6-trimethyl-2-cyclohexen-1-yl)-, (3E)-	Alcohol	25312-34-9	1459.42	1455	95	138	194.167	C13H22O	1.23333e+06	842333	2.12333e+06	2.43667e+06	3.39726e+06	3.66387e+06	2.17878e+06	3.79762e+06
(E)-2-Octenal	Aldehyde	2548-87-0	1061.52	1060	41	55	126.104	C8H14O	340333	15833.3	3500000	9	1.24221e+06	1.24977e+06	965000	1.32213e+06
Bicyclo[2.2.1]heptane, 2-methyl-3-methylene-2-(4-methyl-3-pentenyl)-, (1S-endo)-	Terpenoids	25532-78-9	1450.11	1448	94	41	204.188	C15H24	165667	11210	142333	47666.7	67338.5	80094.7	44072.5	83170.2
Cyclohexene, 4-[(1E)-1,5-dimethyl-1,4-hexadien-1-yl]-1-methyl-	Terpenoids	25532-79-0	1516.89	1512	93	119	204.188	C15H24	7080000	1.14333e+06	4.67667e+06	3.56667e+06	2.48942e+07	2.66685e+07	1.61647e+07	2.77332e+07
Ethyl 4-acetoxybutanoate	Ester	25560-91-2	1189.99	1196	131	87	174.089	C8H14O4	5670	6930	127333	9	366044	348922	462211	488775
2-Cyclopenten-1-one, 2-pentyl-	Ketone	25564-22-1	1293.14	1292	96	97	152.12	C10H16O	171000	9	2740000	9	287083	311364	250041	306708
1-Octyl trifluoroacetate	Ester	2561-21-9	1061.52	1059	69	55	226.118	C10H17F3O2	18966.7	7523.33	183000	9	57098.6	58661.5	47233.6	63226.2
4-Hexen-1-ol, 5-methyl-2-(1-methylethenyl)-, acetate	Ester	25905-14-0	1265.58	1270	69	93	196.146	C12H20O2	9	173667	147333	59966.7	132248	158466	97871.2	167589
Hexanoic acid, 2-methylbutyl ester	Ester	2601-13-0	1247.63	1247	99	70	186.162	C11H22O2	176333	164333	153333	72866.7	95951.2	108709	90188	92791.8
2,6-Dimethyl-2-trans-6-octadiene	Terpenoids	2609-23-6	992.479	993	69	41	138.141	C10H18	1.16967e+06	1.11267e+06	4.03333e+06	523000	8.37443e+06	8.456e+06	6.11423e+06	9.33793e+06
1-Tridecyne	Hydrocarbons	26186-02-7	1292.69	1297	81	43	180.188	C13H24	145267	9	2.31667e+06	9	259086	275433	222560	271772
Ethanol, 2-(3,3-dimethylcyclohexylidene)-, (Z)-	Alcohol	26532-23-0	1265.58	1267	69	41	154.136	C10H18O	9	173667	147333	9	132245	159112	98165.3	167586
1,3,6,10-Dodecatetraene, 3,7,11-trimethyl-, (Z,E)-	Terpenoids	26560-14-5	1494.07	1491	41	93	204.188	C15H24	609667	609000	2.26667e+06	265333	826958	973450	619390	891647
Aristolochene	Terpenoids	26620-71-3	1487.56	1487	105	189	204.188	C15H24	2340000	285667	4580000	41833.3	978057	977025	672315	1.07171e+06
(1S,4S,4aS)-1-Isopropyl-4,7-dimethyl-1,2,3,4,4a,5-hexahydronaphthalene	Terpenoids	267665-20-3	1461.74	1458	161	105	204.188	C15H24	4.00667e+06	723333	4.02333e+06	1040000	5.3902e+06	5.83721e+06	3.40148e+06	5.97528e+06
Cyclohexanepropanoic Acid, 2-propenyl ester	Ester	2705-87-5	1433.52	1435	95	55	196.146	C12H20O2	2.06509e+06	827080	1.58348e+06	32289.1	659061	709808	429676	741036
2H-Pyran-2-one, 6-pentyl-	Heterocyclic compound	27593-23-3	1459.42	1453	95	82	166.099	C10H14O2	1.16667e+06	842000	2.09667e+06	2.43667e+06	3.3979e+06	3.66387e+06	2.18015e+06	3.79985e+06
Butanoic acid, 2-methyl-, 3-methylbutyl ester	Ester	27625-35-0	1100.52	1101	70	57	172.146	C10H20O2	801000	393333	394333	361667	322437	352690	294242	315578
3-p-Menthen-7-al	Aldehyde	27841-22-1	1173.05	1169	109	81	152.12	C10H16O	750667	9	8.57667e+06	9	338430	354605	342592	351084
2,6-Octadiene, 2,6-dimethyl-	Hydrocarbons	2792-39-4	979.084	978	69	41	138.141	C10H18	295000	1107000	9	160767	8.20682e+06	8.12393e+06	6.25923e+06	9.43898e+06
3-Hexene, 1-(1-ethoxyethoxy)-, (Z)-	Aldehyde	28069-74-1	1100.52	1102	73	45	172.146	C10H20O2	160000	164333	159000	107667	100116	117204	104992	97302.8
8-Dodecen-1-ol, acetate, (Z)-	Ester	28079-04-1	1599.58	1605	67	82	226.193	C14H26O2	480000	116200	394333	8093.33	47658.1	57558.6	27575.2	47656.2
(1R,5S)-1,8-Dimethyl-4-(propan-2-ylidene)spiro[4.5]dec-7-ene	Terpenoids	28400-12-6	1516.89	1515	121	136	204.188	C15H24	1.40333e+06	1.00267e+06	2090000	1.10767e+06	6.14019e+06	6.56357e+06	3.91461e+06	6.82138e+06
Benzofuran, 4,7-dimethyl-	Heterocyclic compound	28715-26-6	1221.34	1220	146	145	146.073	C10H10O	8630	2130	4890	9	8576.39	8944.61	7859.89	9238.31
1H-1,2,3-Triazole	Heterocyclic compound	288-36-8	934.711	927	69	40	69.033	C2H3N3	26953.3	353667	8826.67	88166.7	107004	102337	74360.5	125636
(5R,10R)-10-Methyl-6-methylene-2-(propan-2-ylidene)spiro[4.5]dec-7-ene	Terpenoids	28908-27-2	1492.68	1495	134	91	202.172	C15H22	644000	869000	1.83667e+06	374667	758765	942980	569525	822862
cis-.beta.-Farnesene	Terpenoids	28973-97-9	1444.56	1444	41	69	204.188	C15H24	562000	364667	1.04933e+06	12866.7	2.47448e+06	2.63951e+06	1.72799e+06	2.67215e+06
Myroxide	Terpenoids	28977-57-3	1142.21	1141	79	81	152.12	C10H16O	1.24567e+06	76066.7	310333	9	1.28187e+06	1.32356e+06	1.06412e+06	1.16149e+06
(+)-4-Carene	Terpenoids	29050-33-7	1006.15	1009	93	121	136.125	C10H16	1.03867e+07	995333	5.43333e+06	27966.7	6.95508e+06	6.8824e+06	5.03785e+06	7.64001e+06
2,3-Dimethylanisole	Ether	2944-49-2	1144.82	1144	136	121	136.089	C9H12O	64466.7	5926.67	440667	81733.3	90178.1	106706	101196	110286
Pyrazine, (2-methylpropyl)-	Heterocyclic compound	29460-92-2	1061.96	1074	94	41	136.1	C8H12N2	983667	38100	1.29667e+07	7006.67	3.76784e+06	3.86337e+06	2.83902e+06	4.08083e+06
Tricyclo[2.2.1.0(2,6)]heptane-3-methanol, 2,3-dimethyl-	Terpenoids	29550-55-8	1293.14	1286	121	93	152.12	C10H16O	978000	9	1.51667e+07	9	1.70615e+06	1.81102e+06	1.47207e+06	1.7837e+06
E-p-Nitrophenyldiazo t-butyl sulfide	Others	29577-82-0	1819.84	1823	150	122	239.073	C10H13N3O2S	9	9	9	397667	103680	99081.6	53307.6	102344
1-methyl-4-(1,2,2-trimethylcyclopentyl)cyclohexa-1,3-diene	Terpenoids	29621-78-1	1509.68	1509	119	204	204.188	C15H24	2.07667e+06	309000	993336	1305000	1.45919e+06	1.52989e+06	907631	1.60102e+06
4,6-Octadiyn-3-one, 2-methyl-	Ketone	29743-33-7	1026.97	1023	91	106	134.073	C9H10O	6510000	1320000	4.19333e+07	9	7.01998e+06	7.49624e+06	6.28997e+06	8.40954e+06
2-Cyclohexen-1-ol, 1-methyl-4-(1-methylethyl)-, cis-	Alcohol	29803-82-5	1126.58	1122	139	93	154.136	C10H18O	5356.67	7863.33	1028000	9	77156.8	102400	69485.8	83279.8
3-Hexanone, 1-phenyl-	Ketone	29898-25-7	1428.01	1427	91	105	176.12	C12H16O	91833.3	515000	8690000	1.31733e+06	2.78836e+06	3.00091e+06	1.81718e+06	3.12572e+06
Naphthalene, decahydro-1,6-bis(methylene)-4-(1-methylethyl)-, (4.alpha.,4a.alpha.,8a.alpha.)-	Terpenoids	30021-46-6	1461.28	1459	81	41	204.188	C15H24	3.57333e+06	922667	2.90667e+06	2.39333e+06	5.52318e+06	5.95785e+06	3.55234e+06	6.16978e+06
.gamma.-Muurolene	Terpenoids	30021-74-0	1476.47	1477	161	105	204.188	C15H24	130567	179667	4.01333e+06	584667	1.32813e+06	1.41875e+06	833830	1.46819e+06
Khusimyl methyl ether	Hydrocarbons	300349-20-6	1670.51	1680	133	91	234.198	C16H26O	1.57667e+07	9	9	5230000	1.57672e+06	1.6846e+06	866281	1.51185e+06
Thiocyanic acid, phenylmethyl ester	Sulfur compounds	3012-37-1	1338.13	1339	91	65	149.03	C8H7NS	161567	9	245667	2360	61368.2	72170.6	58236.1	92276.5
Phenol, 5-(1,5-dimethyl-4-hexenyl)-2-methyl-, (R)-	Phenol	30199-26-9	1756.41	1753	136	121	218.167	C15H22O	1063	10213.3	2326	304333	116295	107176	69465.7	106713
(E,E)-2,4-Undecadienal	Aldehyde	30361-29-6	1428.47	1430	81	41	166.136	C11H18O	9	131333	2.78333e+06	405000	1.10625e+06	1.23011e+06	710077	1.23166e+06
1-(1-Adamantyl)-1-phenylethanol	Aromatics	303797-64-0	1819.84	1818	77	135	256.183	C18H24O	9	9	9	7090000	2.01212e+06	1.91936e+06	1.11737e+06	2.00982e+06
Pinocarvone	Terpenoids	30460-92-5	1162.63	1164	108	81	150.104	C10H14O	432000	2486.67	53466.7	586333	583036	590577	393798	629986
4-Penten-1-ol, propanoate	Ester	30563-30-5	975.735	974	57	68	142.099	C8H14O2	9	9	13310	18400	93208.3	94663.4	70698.3	103767
2-Heptenal, 2-methyl-	Aldehyde	30567-26-1	992.06	990	41	55	126.104	C8H14O	743000	698333	2.47667e+06	330000	5.15332e+06	5.13397e+06	3.78981e+06	5.7344e+06
Cyclobutaneethanol, 1-methyl-2-(1-methylethenyl)-, cis-	Alcohol	30820-22-5	1182.17	1183	68	67	154.136	C10H18O	53933.3	139000	108100	9	198682	176598	151446	188632
7-Ethoxycoumarin	Heterocyclic compound	31005-02-4	1819.84	1822	134	190	190.063	C11H10O3	9	9	9	6110000	1.5899e+06	1.531e+06	847484	1.59068e+06
2-Pentenoic Acid, 2-methyl-	Acid	3142-72-1	975.735	974	41	69	114.068	C6H10O2	30633.3	58566.7	185000	16700	1.38227e+06	1.37555e+06	1.05763e+06	1.50159e+06
1-Methyl-2-phenylcyclopropane	Aromatics	3145-76-4	1061.96	1056	117	132	132.094	C10H12	240333	20866.7	2.50667e+06	9	844357	806321	647038	881919
Acetic acid, (1,2,3,4,5,6,7,8-octahydro-3,8,8-trimethylnaphth-2-yl)methyl ester	Ester	314773-27-8	1756.41	1763	175	105	250.193	C16H26O2	8866.67	4243.33	9	1229000	354513	319372	212694	337949
2-Butanone, 4-(2,6,6-trimethyl-2-cyclohexen-1-yl)-	Ketone	31499-72-6	1401.29	1406	121	136	194.167	C13H22O	1.75667e+06	972333	650667	10610	719226	754790	415397	732539
2-Nonen-1-ol, (E)-	Alcohol	31502-14-4	1170.01	1169	57	41	142.136	C9H18O	1160000	1.29667e+06	1.20667e+06	366667	607590	704627	469368	532667
2-Butenal, 2-methyl-4-(2,6,6-trimethyl-1-cyclohexen-1-yl)-	Aldehyde	3155-71-3	1573.14	1584	107	123	206.167	C14H22O	103300	705667	2.17333e+07	34433.3	6.46787e+06	6.88805e+06	4.70599e+06	7.11055e+06
Ethanone, 1-(2-methyl-1-cyclopenten-1-yl)-	Ketone	3168-90-9	992.898	996	109	79	124.089	C8H12O	28233.3	9470	156667	5683.33	78820.7	78855.7	70797.2	97873.6
N,N-Dimethyl-1,2,3-trithian-5-Amine	Heterocyclic compound	31895-21-3	1494.54	1491	71	135	181.005	C5H11NS3	69133.3	51000	336333	34000	104153	114766	81388.1	108950
[1α,4aα,8aα]-1,2,4a,5,6,8a-hexahydro-4-7-dimethyl-1-[1-methylethyl]naphthalene	Terpenoids	31983-22-9	1494.54	1496	105	161	204.188	C15H24	2260000	3.05333e+06	20600000	1.04633e+06	5.71685e+06	6.54185e+06	4.12755e+06	6.36918e+06
2,6-Octadienenitrile, 3,7-dimethyl-, (Z)-	Nitrogen compounds	31983-27-4	1236.16	1231	69	41	149.12	C10H15N	9	9	35003	48133.3	38230.4	32484.6	18637.8	31454.3
2,2'-Ethylidenebis(5-methylfuran)	Heterocyclic compound	3209-79-8	1379.78	1379	175	190	190.099	C12H14O2	6913.33	1546.67	59200	9	9705.35	9858.57	7145.58	10608.1
3,4-Methylenedioxybenzyl acetate	Ester	326-61-4	1516.89	1514	135	152	194.058	C10H10O4	1300000	283000	763333	521667	3.68826e+06	4.0305e+06	2.37396e+06	4.19653e+06
1-(2-Hydroxyethyl)-1,2,4-triazole	Heterocyclic compound	3273-14-1	1093.08	1095	70	82	113.059	C4H7N3O	9	9	22333.3	28966.7	67748.1	68332.4	57078.4	72771.8
(E)-4-(3-Hydroxyprop-1-en-1-yl)-2-methoxyphenol	Phenol	32811-40-8	1747.96	1743	137	180	180.079	C10H12O3	9	9	9	14033.3	8.86053e+06	8.24312e+06	6.11273e+06	7.6417e+06
1-Cyclohexene-1-propanol, .alpha.,2,6,6-tetramethyl-	Alcohol	3293-47-8	1461.28	1452	123	93	196.183	C13H24O	288667	77700	223667	172333	491743	519915	277565	536650
2-Acetyl-3-ethylpyrazine	Heterocyclic compound	32974-92-8	1163.06	1168	135	150	150.079	C8H10N2O	316667	9	18300	535333	529953	528331	353490	580614
3-Octen-2-one, 7-methyl-	Ketone	33046-81-0	1100.52	1113	140	55	140.12	C9H16O	54000	49966.7	52700	33766.7	32282.7	36266.7	34015	30412.9
Kessane	Terpenoids	3321-66-2	1543.81	1537	126	108	222.198	C15H26O	1628000	6130	8143.33	3846.67	2.02649e+06	2.19293e+06	1.33367e+06	2.20417e+06
(Z)-2,2-Dimethyl-3-(3-methylpenta-2,4-dien-1-yl)oxirane	Terpenoids	33281-83-3	1134.39	1133	79	81	152.12	C10H16O	782000	9213.33	877667	2.92667e+06	644977	698845	579435	648854
Isoquinoline, 1-butyl-3,4-dihydro-	Heterocyclic compound	33351-43-8	1573.14	1574	145	144	187.136	C13H17N	15633.3	47733.3	1.43767e+06	4256.67	455259	469315	324506	481502
2,4-Heptadien-1-ol, (E,E)-	Alcohol	33467-79-7	1006.15	1004	79	77	112.089	C7H12O	560333	90200	248667	17533.3	439762	433157	327523	478121
(-)-trans-Pinane	Terpenoids	33626-25-4	975.735	972	55	41	138.141	C10H18	9	13000	36133.3	9	269579	292040	225207	317842
Bicyclo[3.1.0]hexane, 4-methylene-1-(1-methylethyl)-	Terpenoids	3387-41-5	975.735	972	93	91	136.125	C10H16	585000	1.04333e+06	3.94333e+06	222667	2.90275e+07	2.9571e+07	2.20728e+07	3.17933e+07
Cyclohexane, 1-ethenyl-1-methyl-2,4-bis(1-methylethenyl)-, (1.alpha.,2.beta.,4.beta.)-	Terpenoids	33880-83-0	1401.29	1398	81	68	204.188	C15H24	2.75333e+06	1530000	1070000	16133.3	1.1124e+06	1.1561e+06	669574	1.18337e+06
1-Octen-3-ol	Alcohol	3391-86-4	979.084	982	57	72	128.12	C8H16O	9	54333.3	17706	51933.3	117395	125826	90226.7	126003
3(2H)-Furanone, 2-hexyl-5-methyl-	Heterocyclic compound	33922-66-6	1444.56	1446	98	111	182.131	C11H18O2	5040	3560	18300	9	25514.8	28417	17876.6	28050
3-Mercapto-3-methylbutanol	Alcohol	34300-94-2	975.735	970	41	69	120.061	C5H12OS	29733.3	56800	180000	15430	1.37594e+06	1.36899e+06	1.05229e+06	1.49415e+06
1-Hexanol, 3,5,5-trimethyl-	Alcohol	3452-97-9	1049.56	1047	57	41	144.151	C9H20O	72266.7	9	882.667	7696.67	93302.4	93105.2	60946.3	87858.3
3-Butylthiophene	Heterocyclic compound	34722-01-5	1093.08	1093	97	98	140.066	C8H12S	4913	15666.7	24066.7	49600	19675	20762.3	16911.5	20033.6
Methanol, (cyclohexyl)(2,3-dimethylphenyl)-	Alcohol	349498-47-1	1819.84	1842	135	107	218.167	C15H22O	9	9	9	994000	253286	251258	140893	254496
Valerena-4,7(11)-diene	Terpenoids	351222-66-7	1461.28	1460	105	204	204.188	C15H24	1870000	479333	2.26667e+06	760000	2.99648e+06	3.21204e+06	1.93604e+06	3.30687e+06
Bicyclo[3.1.0]hexan-3-ol, 4-methylene-1-(1-methylethyl)-, acetate	Terpenoids	3536-54-7	1293.14	1292	92	91	194.131	C12H18O2	295333	9	4.58333e+06	9	514890	557311	438876	547516
3,7-Nonadien-2-one, 8-methyl-, (E)-	Ketone	35408-14-1	1142.65	1144	69	41	152.12	C10H16O	184000	32433.3	295000	9	149087	162122	155369	147834
Benzene, (2-methoxyethyl)-	Aromatics	3558-60-9	1093.52	1086	45	91	136.089	C9H12O	1650	9	14766.7	3940	71986.2	74617	64781.6	80373.1
7-Octen-4-ol, 2-methyl-6-methylene-, (S)-	Terpenoids	35628-05-8	1100.52	1097	68	69	154.136	C10H18O	309333	257667	310000	344333	209919	230142	216425	198811
(S)-2,5-Dimethyl-3-vinylhex-4-en-2-ol	Alcohol	35671-15-9	1039.37	1039	81	59	154.136	C10H18O	667333	9	1.93667e+06	4.69333e+06	3.24152e+06	3.24686e+06	2.38203e+06	3.43552e+06
Cyclohexanol, 3-ethenyl-3-methyl-2-(1-methylethenyl)-6-(1-methylethyl)-, [1R-(1.alpha.,2.alpha.,3.beta.,6.alpha.)]-	Terpenoids	35727-45-8	1696.57	1701	81	41	222.198	C15H26O	261667	9	148000	2480	144051	158205	77621.9	154693
10,10-Dimethyl-2,6-dimethylenebicyclo[7.2.0]undecane	Terpenoids	357414-37-0	1444.56	1440	120	69	204.188	C15H24	1.02333e+06	686333	2180000	41500	4.66837e+06	5.06987e+06	3.1702e+06	5.12142e+06
(6Z)-Nonen-1-ol	Alcohol	35854-86-5	1170.01	1171	41	67	142.136	C9H18O	528333	448000	1.98667e+06	146667	204873	241546	169559	190602
2-Tetradecene, (E)-	Hydrocarbons	35953-54-9	1411.92	1406	55	41	196.219	C14H28	462667	812333	48233.3	23133.3	106871	115619	61931.4	107764
Bicyclo[3.1.0]hex-2-ene, 4-methylene-1-(1-methylethyl)-	Terpenoids	36262-09-6	956.479	956	91	92	134.11	C10H14	17556.7	68400	9	17633.3	35863.7	37440	30097.5	39893.5
(1R,3aS,8aS)-7-Isopropyl-1,4-dimethyl-1,2,3,3a,6,8a-hexahydroazulene	Terpenoids	36577-33-0	1444.56	1440	105	119	204.188	C15H24	1390000	1000000	5.75667e+06	107900	6.5358e+06	7.03675e+06	4.50413e+06	7.09323e+06
3-Hexen-1-ol, acetate, (Z)-	Ester	3681-71-8	1012.35	1009	82	67	142.099	C8H14O2	9	9	227667	9	51924.8	51827.2	42090.5	60997
[1S-(1.alpha.,7.alpha.,8a.beta.)]-1,2,3,5,6,7,8,8a-octahydro-1,4-dimethyl-7-(1-methylethenyl)-Azulene	Terpenoids	3691-11-0	1499.6	1505	107	93	204.188	C15H24	7.22667e+06	189800	1.17933e+06	21300	2.84279e+06	3.13389e+06	1.75984e+06	3.08157e+06
2-PyridinemethanAmine	Heterocyclic compound	3731-51-9	1049.56	1054	80	108	108.069	C6H8N2	8.80667e+06	24066.7	315000	820667	1.01106e+07	1.02962e+07	7.21189e+06	1.04925e+07
Benzyl tiglate	Ester	37526-88-8	1494.54	1498	91	83	190.099	C12H14O2	2.14333e+06	3.00667e+06	1.34333e+07	1.07333e+06	4.24356e+06	4.99294e+06	3.12718e+06	4.67727e+06
3-Cyclohexene-1-carboxAldehyde, 4-(4-methyl-3-pentenyl)-	Aldehyde	37677-14-8	1535.64	1540	69	41	192.151	C13H20O	4.53667e+06	178000	4530000	272333	6.01758e+06	6.17042e+06	4.79003e+06	6.17068e+06
Furan, 2-pentyl-	Heterocyclic compound	3777-69-3	992.479	993	81	82	138.104	C9H14O	727333	72400	942333	40233.3	400647	434938	334045	495327
trans-.beta.-Ocimene	Terpenoids	3779-61-1	1050	1049	93	41	136.125	C10H16	2.52333e+07	67800	895667	2.62333e+06	2.88283e+07	2.9323e+07	2.07142e+07	3.00944e+07
2,6,10-Dodecatrien-1-ol, 3,7,11-trimethyl-, (Z,E)-	Terpenoids	3790-71-4	1696.02	1697	41	69	222.198	C15H26O	245333	9	160333	3950	139299	151326	73476.3	133644
5,9-Undecadien-2-one, 6,10-dimethyl-, (E)-	Ketone	3796-70-1	1461.28	1453	69	41	194.167	C13H22O	11700000	923000	4.58667e+06	2590000	1.53674e+07	1.68743e+07	9.87524e+06	1.73097e+07
(1.alpha.,2.beta.,5.alpha.)-2-methyl-5-(1-methylethenyl)-Cyclohexanol	Terpenoids	38049-26-2	1189.99	1192	93	41	154.136	C10H18O	4810	9	769000	9	275604	292014	274018	318235
2-Methyl-6-(p-tolyl)hept-2-en-4-ol	Terpenoids	38142-57-3	1573.14	1583	119	120	218.167	C15H22O	96200	621667	1.84333e+07	32366.7	6.07067e+06	6.05735e+06	4.28834e+06	6.25925e+06
3,5-Octadien-2-one	Ketone	38284-27-4	1093.96	1091	95	43	124.089	C8H12O	7880	9	247000	4406.67	1.79196e+06	1.81664e+06	1.48357e+06	1.9241e+06
3-Penten-2-one, 4-(acetyloxy)-, (Z)-	Ketone	38365-58-1	1004.39	1005	100	85	142.063	C7H10O3	12366.7	96666.7	81433.3	32266.7	48470.9	56528.8	40016.6	41035.4
Albene	Hydrocarbons	38451-64-8	1162.63	1159	95	94	162.141	C12H18	759667	9	76333.3	1.02867e+06	1.03516e+06	1.05601e+06	681550	1.10289e+06
Copaene	Terpenoids	3856-25-5	1379.78	1376	161	119	204.188	C15H24	153467	41000	1143000	9	210414	220780	140851	226076
2,6,10-Trimethyltridecane	Hydrocarbons	3891-99-4	1444.56	1449	57	71	226.266	C16H34	105433	72266.7	209333	4096.67	463126	479144	381789	612429
Cyclohexanol, 1-methyl-4-(1-methylethyl)-, trans-	Terpenoids	3901-93-7	1172.61	1167	71	98	156.151	C10H20O	1700000	1.00867e+06	1.22333e+07	250333	855625	943755	787255	867947
(2R,3R,6S)-6-Isopropyl-3-methyl-2-(prop-1-en-2-yl)-3-vinylcyclohexanone	Terpenoids	39020-72-9	1492.68	1498	150	151	220.183	C15H24O	412667	512000	411000	155667	267936	366570	212439	267748
(3R,6S)-2,2,6-Trimethyl-6-vinyltetrahydro-2H-pyran-3-ol	Heterocyclic compound	39028-58-5	1170.01	1173	68	59	170.131	C10H18O2	541333	662667	1.01833e+06	137333	323641	387439	269164	290528
(1.alpha.,4a.beta.,8a.alpha.)-1,2,3,4,4a,5,6,8a-octahydro-7-methyl-4-methylene-1-(1-methylethyl)-Naphthalene	Terpenoids	39029-41-9	1516.89	1513	161	105	204.188	C15H24	2.69333e+06	1.22167e+06	3.14667e+06	1.39967e+06	9.9435e+06	1.08961e+07	6.43734e+06	1.13002e+07
(E)-2-Decenal	Aldehyde	3913-81-3	1265.58	1263	83	41	154.136	C10H18O	10410	269667	197667	85033.3	177732	217728	149081	216599
2(3H)-Furanone, 5-butyldihydro-4-methyl-	Heterocyclic compound	39212-23-2	1301.2	1302	99	41	156.115	C9H16O2	1131000	19300	9	9102.33	176023	185596	113886	205711
Dauca-4(11),8-diene	Terpenoids	395070-76-5	1534.68	1532	136	121	204.188	C15H24	41600	5963.33	120100	2793.33	2.0222e+06	2.17054e+06	1.54433e+06	2.19149e+06
6-(p-Tolyl)-2-methyl-2-heptenol, trans-	Alcohol	39599-18-3	1756.41	1758	119	132	218.167	C15H22O	2892.67	19650	29300	2.08667e+06	721888	661677	434234	677789
Pentanoic acid, 2-hydroxy-4-methyl-, methyl ester	Ester	40348-72-9	992.479	989	69	87	146.094	C7H14O3	1.16633e+06	1.10767e+06	4.03333e+06	523000	8.35999e+06	8.43922e+06	6.10298e+06	9.31714e+06
1,3-Cyclopentadiene, 1,2,3,4,5-pentamethyl-	Hydrocarbons	4045-44-7	979.503	983	121	136	136.125	C10H16	233000	877667	54800	125000	6.66878e+06	6.59245e+06	5.14584e+06	7.72783e+06
8-Dodecen-1-ol, (Z)-	Alcohol	40642-40-8	1468.66	1468	55	67	184.183	C12H24O	236667	83833.3	218000	176000	402045	417246	271628	439687
1-Hexanol, 5-methyl-2-(1-methylethyl)-, acetate	Ester	40853-55-2	1265.58	1265	97	69	200.178	C12H24O2	9	109233	74600	9	85562.4	105988	68194.7	113084
2,5-Furandione, dihydro-3-methyl-	Heterocyclic compound	4100-80-5	1061.52	1057	42	41	114.032	C5H6O3	26166.7	9	308000	9	107519	123464	81375	105828
2,6,10-Dodecatrien-1-ol, 3,7,11-trimethyl-, acetate, (E,E)-	Ester	4128-17-0	1819.84	1843	69	41	264.209	C17H28O2	9	63333.3	9	389667	113889	114034	63707.4	116300
Epizonarene	Terpenoids	41702-63-0	1500.06	1501	161	204	204.188	C15H24	6340000	278333	741667	55333.3	1.40149e+06	1.51306e+06	893316	1.54237e+06
(R)-(+)-1-(p-Tolyl)ethylAmine	Amine	4187-38-6	1189.99	1185	120	93	135.105	C9H13N	9	9	42900	9	86032.9	96441	77664	96988.1
Butanoic acid, 2-pentenyl ester, (Z)-	Ester	42125-13-3	1100.95	1091	71	43	156.115	C9H16O2	2.18333e+06	818333	1.00033e+06	1.29667e+06	971121	1.05247e+06	865707	969797
N-Methyl-3,4-methylenedioxyamphetAmine	Amine	42542-10-9	1573.14	1568	58	135	193.11	C11H15NO2	3638.88	4754.96	128168	9	36184.2	49378.7	30556.8	48479.5
1-Octen-3-one	Ketone	4312-99-6	975.735	976	55	70	126.104	C8H14O	9	13800	35900	3423.33	269215	290887	224060	316894
1H-Pyrazole, 4,5-dihydro-5,5-dimethyl-	Heterocyclic compound	4320-85-8	979.084	983	83	42	98.084	C5H10N2	9	3753.33	526	9	35516.6	32858.7	25464.3	39572.7
Ethanone, 1-(1,4-dimethyl-3-cyclohexen-1-yl)-	Terpenoids	43219-68-7	1150.46	1149	109	67	152.12	C10H16O	9	119833	46033.3	10036.7	236580	240696	246488	214993
1-Methyl-4-(6-methylhept-5-en-2-yl)cyclohexa-1,3-diene	Terpenoids	451-55-8	1479.23	1482	119	121	204.188	C15H24	619667	93866.7	4.67333e+06	363667	1.17865e+06	1.29192e+06	732439	1.32331e+06
1,2-Benzenediol, 4-methyl-	Alcohol	452-86-8	1293.14	1294	124	123	124.052	C7H8O2	9413.74	9	85361.1	9	12604.7	13310.7	12614	11658.9
(3S,3aR)-3-Butyl-3a,4,5,6-tetrahydroisobenzofuran-1(3H)-one	Ester	4567-33-3	1747.96	1752	108	79	194.131	C12H18O2	9	9	9	368333	1.79484e+08	1.70918e+08	1.3211e+08	1.58912e+08
4,8-Methanoazulen-9-ol, decahydro-2,2,4,8-tetramethyl-, stereoisomer	Terpenoids	4586-22-5	1573.14	1566	109	135	222.198	C15H26O	146433	148000	4.67667e+06	4466.67	1.39287e+06	1.48263e+06	975375	1.51724e+06
Geranic acid	Terpenoids	459-80-3	1355.72	1355	69	41	168.115	C10H16O2	43300	149000	87866.7	21543.3	38613.2	45291.6	26109.3	47159.8
2,6-Dimethyl-1,3,5,7-octatetraene, E,E-	Terpenoids	460-01-5	1133.53	1131	91	119	134.11	C10H14	917667	97100	708667	2.05667e+06	922901	922582	711582	944820
2,6,10-Dodecatrien-1-ol, 3,7,11-trimethyl-	Terpenoids	4602-84-0	1707.37	1714	69	41	222.198	C15H26O	417333	9	9	2323.33	17505.6	20986.5	10030.2	18301.6
Neric Acid	Terpenoids	4613-38-1	1345.8	1344	69	41	168.115	C10H16O2	34866.7	17900	454667	4416.67	63377.6	67567.9	34781.5	59448.4
Cyclohexanecarboxylic acid, methyl ester	Ester	4630-82-4	1012.35	1010	55	87	142.099	C8H14O2	11873.3	9	1103000	9	283226	280794	208596	314152
Bicyclo[2.2.1]heptan-2-ol, 1,7,7-trimethyl-, (1S-endo)-	Terpenoids	464-45-9	1172.61	1170	95	110	154.136	C10H18O	257667	167667	2.98333e+06	34800	216450	259627	219698	215543
(1R,4aR,7R,8aR)-7-(2-Hydroxypropan-2-yl)-1,4a-dimethyldecahydronaphthalen-1-ol	Terpenoids	4666-84-6	1819.84	1826	59	149	240.209	C15H28O2	9	9	9	21149.9	4842.69	6216.77	3157.82	6453.47
Pyridine, 3-propyl-	Heterocyclic compound	4673-31-8	992.479	986	92	121	121.089	C8H11N	361333	341333	1.24067e+06	159000	2.63699e+06	2.64824e+06	1.90698e+06	2.928e+06
1H-3a,7-Methanoazulene, 2,3,4,7,8,8a-hexahydro-3,6,8,8-tetramethyl-, [3R-(3.alpha.,3a.beta.,7.beta.,8a.alpha.)]-	Terpenoids	469-61-4	1412.37	1411	119	93	204.188	C15H24	8.26333e+06	200667	519667	166833	906433	957329	576838	1.01287e+06
3a,7-Methano-3aH-cyclopentacyclooctene, 1,4,5,6,7,8,9,9a-octahydro-1,1,7-trimethyl-, [3aR-(3a.alpha.,7.alpha.,9a.beta.)]-	Terpenoids	469-92-1	1444.56	1440	161	41	204.188	C15H24	965667	862333	1.06733e+07	36366.7	4.14944e+06	4.49196e+06	2.88565e+06	4.49413e+06
Ethanediamide	Amine	471-46-5	1038.93	1039	44	45	88.027	C2H4N2O2	17100	9	46900	103633	87536.4	75662.6	56503.8	77466.2
Bicyclo[2.2.1]heptane, 7,7-dimethyl-2-methylene-	Terpenoids	471-84-1	950.618	950	93	79	136.125	C10H16	876667	315333	2840000	52600	617533	593855	470521	714693
Hydroperoxide, 1,4-dioxan-2-yl	Heterocyclic compound	4722-59-2	1012.35	1019	87	45	120.042	C4H8O4	9	9	30333.3	9	7941.6	7919.69	5599.31	8625.74
BenzAldehyde, 4-ethyl-	Aldehyde	4748-78-1	1179.56	1180	134	133	134.073	C9H10O	9163.33	9	63000	9	645462	985487	796223	900038
Plumbagin	Phenol	481-42-5	1600.07	1597	188	131	188.047	C11H8O3	16376.7	27000	41633.3	1713.33	7069.83	7736.51	3730.02	6449.99
Naphthalene, 1,2,3,5,6,8a-hexahydro-4,7-dimethyl-1-(1-methylethyl)-, (1S-cis)-	Terpenoids	483-76-1	1516.89	1524	161	134	204.188	C15H24	2.51667e+06	1.20567e+06	2910000	1358000	9.46421e+06	1.03419e+07	6.0862e+06	1.07632e+07
Iridomyrmecin	Terpenoids	485-43-8	1459.42	1463	95	109	168.115	C10H16O2	1270000	855667	2.17667e+06	2.44333e+06	3.49534e+06	3.76195e+06	2.23695e+06	3.89878e+06
1,2,3-trimethoxy-5-(2-propenyl)-Benzene	Aromatics	487-11-6	1561.12	1554	208	193	208.11	C12H16O3	318500	3196.67	3406.67	9	4.68839e+06	4.77516e+06	2.74684e+06	4.67685e+06
1H-Indole-3-carboxaldehyde	Heterocyclic compound	487-89-8	1819.84	1816	144	145	145.053	C9H7NO	9	9	9	263667	69647.5	68265.3	40265.7	71052.1
1H-Cyclopropa[a]naphthalene, 1a,2,3,3a,4,5,6,7b-octahydro-1,1,3a,7-tetramethyl-, [1aR-(1a.alpha.,3a.alpha.,7b.alpha.)]-	Terpenoids	489-29-2	1401.76	1398	189	161	204.188	C15H24	1530000	833667	2.30667e+06	8840	890347	955371	560215	979806
Aromandendrene	Terpenoids	489-39-4	1444.56	1440	41	161	204.188	C15H24	564667	364667	1.09367e+06	12953.3	2.45127e+06	2.61082e+06	1.712e+06	2.65201e+06
[1aR-(1a.alpha.,4.alpha.,4a.beta.,7b.alpha.)]-1a,2,3,4,4a,5,6,7b-octahydro-1,1,4,7-tetramethyl-1H-Cycloprop[e]azulene	Terpenoids	489-40-7	1412.37	1409	204	161	204.188	C15H24	128567	34133.3	37433.3	28466.7	47304.6	50236.5	28219	55110.9
2-Cyclohexen-1-one, 2-hydroxy-3-methyl-6-(1-methylethyl)-	Terpenoids	490-03-9	1301.66	1302	126	41	168.115	C10H16O2	531333	9596.67	1313	4209.67	82152.3	88031.4	54492.7	95103
Benzene, 1-methoxy-4-(1-methylpropyl)-	Ether	4917-90-2	1256.42	1254	135	164	164.12	C11H16O	276333	9	9	9	15988.9	16965.4	12138.3	15489.7
2,6,9,11-Dodecatetraenal, 2,6,10-trimethyl-	Terpenoids	4955-32-2	1707.37	1712	93	55	218.167	C15H22O	961333	9	38000	10133.3	38550.7	43871.9	23047.6	40035.6
1,3-Cyclohexadiene, 5-(1,5-dimethyl-4-hexenyl)-2-methyl-, [S-(R*,S*)]-	Terpenoids	495-60-3	1494.54	1495	119	93	204.188	C15H24	2.96667e+06	2.18667e+06	1.24467e+07	939667	4.24878e+06	5.00232e+06	3.05608e+06	4.74972e+06
Hippuric Acid	Acid	495-69-2	1819.84	1806	105	77	179.058	C9H9NO3	9	9	9	1.76667e+07	4.82788e+06	4.65258e+06	2.57645e+06	4.79706e+06
Limonene oxide, trans-	Terpenoids	4959-35-7	1142.65	1138	108	67	152.12	C10H16O	993333	74633.3	62006	9	662591	698149	619930	577987
Indane	Aromatics	496-11-7	1026.97	1029	117	118	118.078	C9H10	5.27667e+06	1076000	3.61333e+07	9626.67	5.65787e+06	6.08703e+06	5.09075e+06	6.8044e+06
(+)-3-Carene	Terpenoids	498-15-7	1012.35	1010	93	91	136.125	C10H16	517400	9	5.24333e+07	5543.33	1.27349e+07	1.28048e+07	9.17574e+06	1.41957e+07
4-Hexen-1-ol, 5-methyl-2-(1-methylethenyl)-, (R)-	Terpenoids	498-16-8	1170.01	1170	69	41	154.136	C10H18O	650333	867667	1.37333e+06	221667	332701	391893	290551	305032
Bicyclo[3.2.1]oct-2-ene, 3-methyl-4-methylene-	Terpenoids	49826-53-1	1162.63	1168	91	105	134.11	C10H14	1.29533e+07	11183.3	787667	1.15767e+07	1.14425e+07	1.14942e+07	7.97104e+06	1.23029e+07
Carvenone	Terpenoids	499-74-1	1262.96	1257	110	95	152.12	C10H16O	9	9	3.08333e+06	9	460108	532628	412926	510836
Cyclohexane, 1-methylene-4-(1-methylethenyl)-	Terpenoids	499-97-8	1006.15	1004	93	79	136.125	C10H16	1.03867e+07	1001000	5200000	9	6.90271e+06	6.82965e+06	5.00102e+06	7.58391e+06
4H-Pyran-4-one, 5-hydroxy-2-(hydroxymethyl)-	Heterocyclic compound	501-30-4	1459.42	1462	142	69	142.027	C6H6O4	9820	48033.3	32766.7	13433.3	37500.6	48879.9	24812.3	35958.5
Phenol, 4-(2-propenyl)-	Aromatics	501-92-8	1256.42	1255	134	133	134.073	C9H10O	1.87567e+06	9	9	9	116051	126547	102837	127293
Benzeneethanol, 4-hydroxy-	Alcohol	501-94-0	1444.56	1442	107	138	138.068	C8H10O2	1590000	1129000	6.28333e+06	59133.3	8.00713e+06	8.6474e+06	5.49104e+06	8.70071e+06
Benzenepropanoic Acid, 4-hydroxy-	Acid	501-97-3	1657.74	1654	107	166	166.063	C9H10O3	9	5663.33	11872.7	33966.7	73511.6	80497.4	42582.1	51467.8
6-Octenoic Acid, 3,7-dimethyl-	Acid	502-47-6	1313.07	1314	69	41	170.131	C10H18O2	3436.67	9063.33	1826	9	340563	368071	215632	358960
.alpha.-Farnesene	Terpenoids	502-61-4	1509.68	1508	41	93	204.188	C15H24	560667	61133.3	319333	285000	448846	462438	283104	480914
2,6,10-Dodecatrienal, 3,7,11-trimethyl-, (E,E)-	Terpenoids	502-67-0	1747.96	1737	69	41	220.183	C15H24O	125003	316000	9	9	217228	199502	149059	184252
4-Aminopyridine	Heterocyclic compound	504-24-5	1162.63	1158	94	67	94.053	C5H6N2	5.20533e+06	14666.7	269333	9.00333e+06	9.07678e+06	9.14399e+06	6.0257e+06	9.63356e+06
6-Methyl-6-(5-methylfuran-2-yl)heptan-2-one	Ketone	50464-95-4	1434.44	1433	123	124	208.146	C13H20O2	616333	265667	1790000	19733.3	399939	446352	266471	458799
1-Propanol, 3-(methylthio)-	Alcohol	505-10-2	979.084	981	106	61	106.045	C4H10OS	10696.7	44366.7	9	6250	342287	334700	261743	389089
3-Mercapto-3-methylbutyl formate (ester)	Ester	50746-10-6	1031.4	1023	69	41	148.056	C6H12O2S	1.81467e+06	428667	694333	19066.7	3.25031e+06	3.35046e+06	2.57542e+06	3.49853e+06
Bicyclo[3.1.1]hept-2-en-6-ol, 2,7,7-trimethyl-, acetate, [1S-(1.alpha.,5.alpha.,6.beta.)]-	Ester	50764-55-1	1238.81	1239	119	134	194.131	C12H18O2	2.56667e+06	206667	46933.3	66333.3	211215	219708	159888	250895
1,7,7-trimethyl-Tricyclo[2.2.1.0(2,6)]heptane	Terpenoids	508-32-7	928.013	925	93	91	136.125	C10H16	123500	67633.3	1.51333e+06	14406.7	643490	618628	472430	734793
(2R,8R,8aS)-8,8a-Dimethyl-2-(prop-1-en-2-yl)-1,2,3,7,8,8a-hexahydronaphthalene	Terpenoids	5090-61-9	1461.28	1456	119	161	202.172	C15H22	2.34333e+06	425333	2.04667e+06	736000	3.16873e+06	3.40018e+06	2.06301e+06	3.56592e+06
1H-Imidazole, 2-propyl-	Heterocyclic compound	50995-95-4	1093.52	1095	82	81	110.084	C6H10N2	20633.3	286693	53833.3	8156.67	340149	335633	269136	354912
Butanoic acid, 2-methyl-, 3,7-dimethyl-2,6-octadienyl ester, (Z)-	Terpenoids	51117-19-2	1573.14	1576	69	93	238.193	C15H26O2	486000	111500	2.98667e+06	9113.33	925456	999090	638807	1.00945e+06
(E)-2,6-Dimethylocta-3,7-diene-2,6-diol	Alcohol	51276-34-7	1185.21	1191	82	71	170.131	C10H18O2	111300	365000	38436.3	9	497761	516923	405661	503716
BenzeneacetAldehyde, .alpha.-methyl-4-(2-methylpropyl)-	Aldehyde	51407-46-6	1461.74	1464	161	119	190.136	C13H18O	1.77667e+07	690333	4.09333e+06	1044000	6.62109e+06	7.28164e+06	4.21565e+06	7.43426e+06
4,7-Methanoazulene, 1,2,3,4,5,6,7,8-octahydro-1,4,9,9-tetramethyl-, [1S-(1.alpha.,4.alpha.,7.alpha.)]-	Terpenoids	514-51-2	1379.78	1381	161	189	204.188	C15H24	153000	41266.7	1.15333e+06	9	207247	218867	141320	233386
1,3-Cyclohexadiene, 1,5,5,6-tetramethyl-	Terpenoids	514-94-3	976.154	976	121	105	136.125	C10H16	9	66600	225667	13506.7	1.92718e+06	1.95017e+06	1.45004e+06	2.11409e+06
(4aR-trans)-decahydro-4a-methyl-1-methylene-7-(1-methylethylidene)-Naphthalene	Terpenoids	515-17-3	1479.69	1479	189	133	204.188	C15H24	189733	6923.33	367000	44033.3	72632.4	81451.2	45714.8	80957.6
(3-Bromo-1-methylpropoxymethyl)benzene	Aromatics	51666-29-6	1499.14	1499	91	92	242.031	C11H15BrO	5770000	9	90006	9	2.01057e+06	2.173e+06	1.20557e+06	2.10619e+06
3-Mercaptohexanol	Alcohol	51755-83-0	1123.97	1127	55	41	134.077	C6H14OS	23166.7	9	275667	65866.7	101355	111326	91202.1	99037.2
(1S,4aR,7R)-1,4a-Dimethyl-7-(prop-1-en-2-yl)-1,2,3,4,4a,5,6,7-octahydronaphthalene	Terpenoids	52026-55-8	1444.1	1447	108	91	204.188	C15H24	236333	237667	3300000	16700	1.71359e+06	1.85728e+06	1.17786e+06	1.88149e+06
1H-Pyrrolizine-7-methanol, 2,3,5,7a-tetrahydro-1-hydroxy-, (1S-cis)-	Heterocyclic compound	520-63-8	1494.54	1495	80	111	155.095	C8H13NO2	284333	435000	2.32667e+06	188667	699721	820331	508440	776374
Hexa-2,4-diyn-1-ylbenzene	Aromatics	520-74-1	1502.95	1501	153	152	154.078	C12H10	19054.1	1503.08	1715.95	9	6950.37	7252.6	4417.52	7883.59
(-)-.beta.-Bourbonene	Terpenoids	5208-59-3	1384.23	1384	81	80	204.188	C15H24	9	1725	170333	15510	105930	111327	61410.9	116787
Naphthalene, 1,2,4a,5,8,8a-hexahydro-4,7-dimethyl-1-(1-methylethyl)-, [1S-(1.alpha.,4a.beta.,8a.alpha.)]-	Terpenoids	523-47-7	1516.89	1518	161	189	204.188	C15H24	2.69667e+06	1.21133e+06	2.94667e+06	1.40333e+06	9.96353e+06	1.08997e+07	6.44452e+06	1.13026e+07
Benzene, 1,2,3-trimethoxy-5-(1-propenyl)-, (E)-	Aromatics	5273-85-8	1662.19	1654	208	193	208.11	C12H16O3	520006	9	128000	9	85230.3	89644.5	41919	71774.3
Benzene, 1,2,3,5-tetramethyl-	Aromatics	527-53-7	1116.15	1117	119	134	134.11	C10H14	16833.3	7653.33	994667	9	3.69813e+06	3.73444e+06	3.48639e+06	4.20207e+06
o-Cymene	Terpenoids	527-84-4	1026.97	1022	119	91	134.11	C10H14	3.81333e+07	7.80333e+06	2.22667e+08	77333.3	3.99813e+07	4.3591e+07	3.60359e+07	4.82798e+07
Benzene, (1-nitropropyl)-	Aromatics	5279-14-1	1305.31	1310	91	119	165.079	C9H11NO2	39366.7	24900	553000	53833.3	56704.3	65168.4	40090.7	61867.4
7-Oxabicyclo[4.1.0]heptan-2-one, 6-methyl-3-(1-methylethyl)-	Ketone	5286-38-4	1255.98	1256	69	55	168.115	C10H16O2	427333	9	9	9	17815.5	17998.6	15310.1	20373.7
Phenol, 5-methyl-2-(1-methylethyl)-, acetate	Terpenoids	528-79-0	1354.37	1355	135	150	192.115	C12H16O2	35791.4	133204	9	9	18583.2	19399.3	12107.1	21801.8
Cyclohexanone, 5-methyl-2-(1-methylethenyl)-	Terpenoids	529-00-0	1179.13	1179	81	67	152.12	C10H16O	96100	139667	9	9	62895.2	85534	46495.2	56039.2
BenzAldehyde, 2-methyl-	Aldehyde	529-20-4	1061.96	1064	91	119	120.058	C8H8O	4.92333e+06	203333	5.84333e+07	16400	1.85543e+07	1.87148e+07	1.40562e+07	1.99043e+07
Cyclohexene, 2-ethenyl-1,3,3-trimethyl-	Hydrocarbons	5293-90-3	1093.96	1105	135	93	150.141	C11H18	7903.33	1540	540000	9	5.27135e+06	5.37535e+06	4.28119e+06	5.67612e+06
Pyridine, 3-(3,4-dihydro-2H-pyrrol-5-yl)-	Heterocyclic compound	532-12-7	1427.55	1427	118	146	146.084	C9H10N2	8606.67	34533.3	737000	82866.7	193817	208932	125178	211948
Tropinone	Heterocyclic compound	532-24-1	1199.54	1198	82	42	139.1	C8H13NO	44033.3	27166.7	12906	7740	20761.4	20588.9	15050.1	12557.9
1,2,4-Benzenetriol	Alcohol	533-73-3	1511.6	1507	126	52	126.032	C6H6O3	4163.38	9	16932.9	2183.92	37106.8	40321.2	21139.6	38566.8
Lilac Aldehyde D	Aldehyde	53447-47-5	1170.01	1169	55	41	168.115	C10H16O2	477000	527000	1.34667e+06	167000	218108	249581	183787	202047
Lilac Aldehyde C	Aldehyde	53447-48-6	1170.01	1167	55	41	168.115	C10H16O2	409000	466000	1.34667e+06	165333	209336	249581	183787	202047
.gamma.-Asarone	Aromatics	5353-15-1	1561.12	1576	208	193	208.11	C12H16O3	314833	3630	1676	9	4.57019e+06	4.82394e+06	2.71081e+06	4.60058e+06
(E)-1-Methyl-4-(6-methylhept-5-en-2-ylidene)cyclohex-1-ene	Terpenoids	53585-13-0	1535.64	1533	93	107	204.188	C15H24	3.92333e+06	217667	5.38667e+06	247000	8.36103e+06	8.63314e+06	6.47005e+06	8.68427e+06
Phthalic acid, mono-sec-butyl ester	Ester	53623-59-9	1756.41	1758	149	150	222.089	C12H14O4	8010	8453.33	29239.3	9990000	3.11335e+06	2.81143e+06	1.83005e+06	2.92409e+06
Benzenemethanol, .alpha.,4-dimethyl-	Alcohol	536-50-5	1162.63	1169	121	93	136.089	C9H12O	1.70333e+06	3753.33	21936.3	758667	827243	846635	571433	900356
p-Mentha-1,8-dien-7-ol	Terpenoids	536-59-4	1292.69	1296	68	79	152.12	C10H16O	48466.7	9	756333	1970	122094	129557	100841	123704
5,9-Undecadien-2-ol, 6,10-dimethyl-	Alcohol	53837-34-6	1461.28	1459	109	69	196.183	C13H24O	1450000	490000	1.20067e+06	1190000	2.39379e+06	2.6077e+06	1.51913e+06	2.68684e+06
Benzene, (methoxymethyl)-	Ether	538-86-3	975.735	969	91	122	122.073	C8H10O	228333	433667	1.49867e+06	87166.7	1.13338e+07	1.14327e+07	8.6314e+06	1.23442e+07
Hordenine	Amine	539-15-1	1492.21	1495	58	59	165.115	C10H15NO	78000	97566.7	109667	32866.7	61095.9	81109.9	46210	62731.7
2-Methyl-6-methyleneocta-2,7-dien-4-one	Terpenoids	539-70-8	1142.65	1145	83	55	150.104	C10H14O	138333	37866.7	224667	9	122695	106978	113239	112386
1H-Pyrrole-2,5-dione	Heterocyclic compound	541-59-3	1031.4	1033	97	54	97.016	C4H3NO2	16333.3	9	5336.67	9	13062	13489.1	10654.4	14581.1
Cyclohexanol, 2-methyl-3-(1-methylethenyl)-, (1.alpha.,2.alpha.,3.alpha.)-	Alcohol	54244-81-4	1195.2	1196	83	55	154.136	C10H18O	9	12083.3	9	9	36061.4	44091.9	37926.7	40650.5
Bicyclosesquiphellandrene	Terpenoids	54324-03-7	1494.54	1489	161	105	204.188	C15H24	1.37433e+06	3080000	43600000	388333	1.04274e+07	1.16879e+07	7.55446e+06	1.18617e+07
3-Hexene, 1-(1-methoxyethoxy)-, (Z)-	Hydrocarbons	54340-96-4	1012.35	1012	59	55	158.131	C9H18O2	1372.67	9	305667	9	72751.8	73586	52331.9	81771.6
Benzene, 1-methyl-2-(1-ethylpropyl)-	Aromatics	54410-74-1	1238.36	1240	105	133	162.141	C12H18	930333	75266.7	17633.3	41800	93292.1	92853.7	72717.9	138561
Ethanol, 2-(4-ethylphenoxy)-	Alcohol	54411-10-8	1428.01	1424	107	122	166.099	C10H14O2	9	202000	3.28333e+06	606333	1.21354e+06	1.31709e+06	764523	1.35768e+06
Myristoleic Acid	Acid	544-64-9	1755.57	1764	55	41	226.193	C14H26O2	9	34266.7	63672.7	1.52333e+07	5.86888e+06	5.38774e+06	3.767e+06	5.59194e+06
Cyclopentanone, 2-methyl-3-(1-methylethyl)-	Ketone	54549-81-4	1031.4	1028	69	41	140.12	C9H16O	1.81967e+06	432667	687333	18666.7	3.17051e+06	3.31862e+06	2.58168e+06	3.50233e+06
Tricyclo[3.3.1.1(3,7)]decane, 2-nitro-	Nitrogen compounds	54564-31-7	1228.31	1224	135	93	181.11	C10H15NO2	9	9	15240	9	44082.1	43207.5	29249	39921.9
1H-3a,7-Methanoazulene, octahydro-3,8,8-trimethyl-6-methylene-, [3R-(3.alpha.,3a.beta.,7.beta.,8a.alpha.)]-	Terpenoids	546-28-1	1428.01	1421	161	69	204.188	C15H24	646333	1580000	3.45333e+07	4.00333e+06	9.70993e+06	1.08313e+07	6.37241e+06	1.10876e+07
1,5-Heptadien-4-one, 3,3,6-trimethyl-	Terpenoids	546-49-6	1065.95	1062	83	55	152.12	C10H16O	347667	323333	314000	251667	201913	238218	208754	184773
Thujone	Terpenoids	546-80-5	1100.52	1103	110	81	152.12	C10H16O	239000	232333	240000	181667	138410	157593	151656	128984
Pinocamphone	Terpenoids	547-60-4	1162.63	1160	55	69	152.12	C10H16O	338333	126733	355000	283667	299583	302454	205915	292533
2H-Pyran-2-one, 5,6-dihydro-6-pentyl-	Heterocyclic compound	54814-64-1	1500.06	1501	97	68	168.115	C10H16O2	559000	9	86800	3446.67	159481	171248	106745	176865
1-Naphthalenol, 5,6,7,8-tetrahydro-2,5-dimethyl-8-(1-methylethyl)-	Phenol	55012-72-1	1819.84	1801	175	176	218.167	C15H22O	9	9	9	503333	121606	116871	67304.9	123966
6-Octenal, 7-methyl-3-methylene-	Aldehyde	55050-40-3	1149.6	1147	69	41	152.12	C10H16O	9	27633.3	256000	12496.7	100283	102809	92283.5	92351.2
Bicyclo[3.1.1]heptane, 6-methyl-2-methylene-6-(4-methyl-3-pentenyl)-, [1R-(1.alpha.,5.alpha.,6.beta.)]-	Terpenoids	55123-21-2	1444.56	1446	119	93	204.188	C15H24	6.50667e+06	3970000	4630000	205000	2.76451e+07	2.98112e+07	1.88495e+07	3.02417e+07
Benzamide	Amine	55-21-0	1345.8	1344	77	105	121.053	C7H7NO	29166.7	103567	1.71667e+06	16690	362104	363102	258115	370723
.beta.-Phellandrene	Terpenoids	555-10-2	1031.84	1031	93	77	136.125	C10H16	3.65333e+07	15300000	1.53067e+07	150333	7.06207e+07	7.20112e+07	5.54755e+07	7.54273e+07
2-Butenoic acid, 2-methyl-, ethyl ester	Ester	55514-48-2	934.711	937	55	83	128.084	C7H12O2	107900	1.31667e+06	35366.7	341667	423172	400544	299305	484397
Pargyline	Amine	555-57-7	1209.57	1216	82	91	159.105	C11H13N	9	9	4406	16953.3	66539.3	69818.7	56695.6	61593.5
cis-Chrysanthenol	Terpenoids	55722-60-6	1162.63	1162	109	81	152.12	C10H16O	130133	14800	100467	162667	194780	203091	155524	218655
2,6-Nonadienal, (E,Z)-	Aldehyde	557-48-2	1150.03	1155	41	70	138.104	C9H14O	9	24633.3	62833.3	9	113189	114385	104751	93388.5
2-Methyl-1,3-dithiacyclopentane	Heterocyclic compound	5616-51-3	1026.97	1026	120	105	120.007	C4H8S2	3.94333e+06	790667	2.95667e+07	8723.33	4.17147e+06	4.56147e+06	3.76395e+06	5.08436e+06
1(2H)-Naphthalenone, 3,4,4a,5,6,7-hexahydro-4a,5-dimethyl-3-(1-methylethenyl)-, [3S-(3.alpha.,4a.alpha.,5.alpha.)]-	Terpenoids	562-23-2	1756.41	1756	91	79	218.167	C15H22O	8879.67	77333.3	46339.3	8150000	2.8903e+06	2.64596e+06	1.86821e+06	2.7046e+06
(-)-Bornyl acetate	Terpenoids	5655-61-8	1293.14	1287	95	93	196.146	C12H20O2	1.97667e+06	9	3.08333e+07	9	3.38096e+06	3.61424e+06	2.91527e+06	3.56028e+06
3-MethoxycinnamAldehyde	Aldehyde	56578-36-0	1461.74	1451	162	161	162.068	C10H10O2	880333	132333	735000	230667	1.03313e+06	1.12982e+06	659339	1.15662e+06
1-Cyclohexene-1-carboxAldehyde, 5,5-dimethyl-3-oxo-	Aldehyde	56621-35-3	1283.45	1285	96	68	152.084	C9H12O2	10726.7	14466.7	9	9	17673.2	18894.8	9072.27	15727.7
7-Oxabicyclo[4.1.0]heptan-2-one, 3-methyl-6-(1-methylethyl)-	Terpenoids	5729-99-7	1260.34	1261	69	41	168.115	C10H16O2	9	9	85366.7	9	39514.2	43030.3	24487.2	34894.3
Meperidine	Heterocyclic compound	57-42-1	1756.41	1758	71	70	247.157	C15H21NO2	9	9	9	208667	86992.3	84415.9	62235.7	84111.7
Nicotine, 1'-demethyl-, (.+/-.)-	Heterocyclic compound	5746-86-1	1436.74	1435	119	70	148.1	C9H12N2	3.62667e+06	9	6.11333e+06	132033	3.1346e+06	3.3914e+06	2.0508e+06	3.52942e+06
Naphthalene, 1,6-dimethyl-	Aromatics	575-43-9	1429.85	1422	156	141	156.094	C12H12	9	9	132712	2760.8	14874	15904.3	11102.2	14920
Ledol	Terpenoids	577-27-5	1573.14	1565	161	122	222.198	C15H26O	251000	599667	2.01333e+07	53133.3	5.70458e+06	6.07075e+06	4.0503e+06	6.25862e+06
BenzAldehyde, 2,5-dimethyl-	Aldehyde	5779-94-2	1210.87	1208	134	133	134.073	C9H10O	9	9	17406	270000	141882	163436	142449	164971
1,2-Propanedione, 1-phenyl-	Ketone	579-07-7	1182.17	1183	105	77	148.052	C9H8O2	28600	85900	25666.7	9	78205.4	68646.8	60768.2	80076.7
BenzenAmine, 2,6-diethyl-	Amine	579-66-8	1346.25	1342	134	149	149.12	C10H15N	9863.33	25666.7	58700	9030	53608.4	53542.3	36618.7	57205.8
N,N-Dimethylhexanamide	Amine	5830-30-8	1012.35	1017	87	45	143.131	C8H17NO	9	9	30333.3	9	7976.52	7919.69	5599.31	8645.4
Benzoic acid, 2-propenyl ester	Ester	583-04-0	1255.98	1254	105	77	162.068	C10H10O2	1493000	9	9	9	82889.4	85580.4	81621.9	100253
Ethyl tiglate	Ester	5837-78-5	934.711	939	83	55	128.084	C7H12O2	3023.45	34592.1	1976.44	8979.29	10553	10184.8	7192.41	12319.1
Cyclohexene, 1-methyl-4-(1-methylethylidene)-	Terpenoids	586-62-9	1093.96	1088	93	121	136.125	C10H16	261067	48466.7	18700000	21500	1.35759e+08	1.36786e+08	1.12745e+08	1.44096e+08
Cyclohexene, 4-methyl-1-(1-methylethenyl)-	Hydrocarbons	586-67-4	1061.96	1073	79	93	136.125	C10H16	1.86333e+06	71000	2.21333e+07	9	6.95546e+06	7.03969e+06	5.26036e+06	7.45075e+06
3-Cyclohexen-1-ol, 1-methyl-4-(1-methylethyl)-	Terpenoids	586-82-3	1134.39	1137	81	43	154.136	C10H18O	453667	9	413333	1.57333e+06	340587	358954	312353	342884
Benzene, nitroso-	Aromatics	586-96-9	1006.15	1005	77	107	107.037	C6H5NO	2.98733e+06	288000	1.50333e+06	23366.7	1.97608e+06	1.92821e+06	1.42873e+06	2.15399e+06
3-Octanol	Alcohol	589-98-0	992.06	994	59	55	130.136	C8H18O	9	799.814	3693.4	9	7453.01	7840.62	5748.9	8873.22
2,4-Nonadienal, (E,E)-	Aldehyde	5910-87-2	1209.57	1216	81	41	138.104	C9H14O	20472.7	9	35900	105967	239029	261688	193207	208658
BenzAldehyde, 3-methoxy-	Aldehyde	591-31-1	1189.99	1196	136	135	136.052	C8H8O2	7610	8340	644333	9	1.47489e+06	1.57219e+06	1.35449e+06	1.61224e+06
Butanoic Acid, 4-hydroxy-	Acid	591-81-1	934.711	933	42	86	104.047	C4H8O3	16730	197333	5493.33	50766.7	63057.7	61072.7	44941.6	71353.6
2,2'-Isopropylidenebis(5-methylfuran)	Heterocyclic compound	59212-75-8	1461.74	1458	189	204	204.115	C13H16O2	1.34667e+06	291333	3390000	608667	1.80976e+06	1.94794e+06	1.1487e+06	2.0453e+06
2-Furanmethanethiol, 5-methyl-	Heterocyclic compound	59303-05-8	992.479	995	95	96	128.03	C6H8OS	68500	24000	145333	11360	163416	172942	126197	190130
2-Tridecanone	Ketone	593-08-8	1492.21	1496	58	59	198.198	C13H26O	78000	91066.7	109667	32866.7	61106.6	81109.9	46210	62731.7
2(1H)-Quinolinone	Heterocyclic compound	59-31-4	1756.41	1762	145	117	145.053	C9H7NO	1066	2960	6139.33	1141000	366678	330789	232597	344004
Lavandulyl caproate	Ester	59550-36-6	1654.9	1650	93	69	252.209	C16H28O2	22539.3	5923.33	38866.7	9	1.62011e+06	1.72982e+06	936322	1.42926e+06
Benzene, (1-methoxypropyl)-	Aromatics	59588-12-4	1093.96	1104	121	77	150.104	C10H14O	279000	34800	20900000	13200	1.65953e+08	1.6745e+08	1.38006e+08	1.77925e+08
Palustrol (Ledum)	Terpenoids	5986-49-2	1572.66	1568	41	55	222.198	C15H26O	149433	135000	3430000	6573.33	1.17614e+06	1.24323e+06	833776	1.28619e+06
D-Limonene	Terpenoids	5989-27-5	1031.4	1030	68	93	136.125	C10H16	1.81867e+07	1.13833e+06	6280000	140467	3.14434e+07	3.25146e+07	2.54694e+07	3.41586e+07
2-Furanmethanol, 5-ethenyltetrahydro-.alpha.,.alpha.,5-trimethyl-, cis-	Heterocyclic compound	5989-33-3	1061.52	1074	59	94	170.131	C10H18O2	81000	4100	950000	9	295753	306937	230296	320534
Cyclohexene, 1-methyl-4-(1-methylethenyl)-, (S)-	Terpenoids	5989-54-8	1031.4	1029	68	93	136.125	C10H16	1.81867e+07	1.13833e+06	6280000	140467	3.14414e+07	3.2514e+07	2.54677e+07	3.41569e+07
Pantolactone	Ester	599-04-2	1150.03	1148	71	41	130.063	C6H10O3	9	2557.6	4019.97	9	7331.29	7250.12	7193.21	6875.08
2,6,11-Dodecatrienal, 2,6-dimethyl-10-methylene-	Terpenoids	60066-88-8	1696.57	1695	93	55	218.167	C15H22O	926667	12266.7	549000	12646.7	430381	451695	255328	418942
3-Butylisobenzofuran-1(3H)-one	Heterocyclic compound	6066-49-5	1670.51	1656	133	105	190.099	C12H14O2	1.53667e+07	9	9	5.18333e+06	1.55602e+06	1.6581e+06	846753	1.48866e+06
2-(2-Acetoxy-1-propyl)furan, (S)	Heterocyclic compound	60830-70-8	1142.65	1143	108	81	168.079	C9H12O3	993333	80166.7	125000	9	663438	699414	621093	580048
Benzene, 1-ethyl-2-methyl-	Aromatics	611-14-3	976.154	971	105	120	120.094	C9H12	22275.2	31562.6	109124	8753.05	790630	790429	595953	852635
Cyclohexene, 3,4-diethenyl-1,6-dimethyl-	Hydrocarbons	61142-14-1	1150.03	1153	93	108	162.141	C12H18	9	32866.7	118233	9	530652	536894	474472	431731
1,3-Hexadiene, 3-ethyl-2-methyl-	Hydrocarbons	61142-36-7	1031.4	1031	67	95	124.125	C9H16	1.36267e+07	980000	4.73667e+06	104333	2.36375e+07	2.42815e+07	1.91388e+07	2.55836e+07
3-Acetyl-2,5-dimethylbenzo(b)thiophene	Heterocyclic compound	6179-04-0	1696.57	1697	189	204	204.061	C12H12OS	151167	1085.67	81200	9	68400.9	71949.4	38267	62825.4
Propanenitrile, 3-(butylphenylamino)-	Nitrogen compounds	61852-40-2	1689.36	1685	159	106	202.147	C13H18N2	24639.3	17503.3	9	12770000	3.29701e+06	3.50227e+06	1.81632e+06	3.06188e+06
4-Isopropyl-1-methylcyclohex-2-enol	Terpenoids	619-62-5	1126.58	1126	139	111	154.136	C10H18O	5550	7840	1028000	4356.67	77728.5	103103	70489.7	84347.6
Phenol, 3-ethyl-	Phenol	620-17-7	1162.63	1169	107	122	122.073	C8H10O	1.57006e+06	20635.3	122731	2.07639e+06	2.08755e+06	2.097e+06	1.39416e+06	2.23148e+06
BenzAldehyde, 3-methyl-	Aldehyde	620-23-5	1061.96	1071	91	119	120.058	C8H8O	4.97667e+06	203667	5.84333e+07	9	1.85539e+07	1.87148e+07	1.40566e+07	1.9905e+07
Iso-3-thujyl acetate	Ester	62181-90-2	1293.14	1298	93	43	196.146	C12H20O2	992000	9	1.48667e+07	2953.33	1.74892e+06	1.86047e+06	1.4995e+06	1.83925e+06
2-Propenoic Acid, 3-phenyl-	Acid	621-82-9	1433.52	1435	147	148	148.052	C9H8O2	4.11333e+06	1.60667e+06	1.97667e+06	9	925377	993872	603461	1.05885e+06
Acetic acid, cyclohexyl ester	Ester	622-45-7	1039.37	1043	82	67	142.099	C8H14O2	83766.7	43700	224667	491000	347607	344100	247900	358568
Benzenemethanol, 4-hydroxy-	Alcohol	623-05-2	1428.01	1426	95	77	124.052	C7H8O2	9	137333	2.21333e+06	414333	904282	991127	581911	1.009e+06
1,5-Cycloundecadiene, 8,8-dimethyl-9-methylene-	Hydrocarbons	62338-54-9	1487.56	1485	93	41	190.172	C14H22	2.74333e+06	227667	3.08333e+06	40766.7	1.06414e+06	1.08936e+06	687926	1.18018e+06
2-Thiophenemethanethiol	Heterocyclic compound	6258-63-5	1100.52	1105	97	45	129.991	C5H6S2	612333	507667	543667	445333	340540	381198	355938	322149
Hexanoic acid, propyl ester	Ester	626-77-7	1094.4	1097	117	99	158.131	C9H18O2	118967	50400	3270000	21533.3	7.5396e+06	7.31031e+06	7.01624e+06	7.91273e+06
4-Isopropyl-1,3-cyclohexanedione	Ketone	62831-62-3	1255.98	1258	69	41	154.099	C9H14O2	430667	9	9	9	18469.4	18382.1	11594.8	19325.7
Tridecane	Hydrocarbons	629-50-5	1301.2	1300	57	71	184.219	C13H28	10290000	200667	12493.3	82386.7	1.64824e+06	1.74809e+06	1.05344e+06	1.91109e+06
Heptadecane	Hydrocarbons	629-78-7	1696.02	1700	57	71	240.282	C17H36	62095.4	9	27391.8	2896.01	202364	218161	113276	206608
Hexadecanal	Aldehyde	629-80-1	1819.84	1817	82	57	240.245	C16H32O	9	44800	634	100500	31718.2	31443.4	18594.2	33007.9
N-Benzylformamide	Amine	6343-54-0	1401.76	1402	135	134	135.068	C8H9NO	750123	409936	289577	4244.82	306225	322832	194733	334085
5-Isoxazolecarboxylic acid, 4,5-dihydro-5-methyl-, methyl ester, (R)-	Heterocyclic compound	64018-42-4	1011.91	1010	42	84	143.058	C6H9NO3	9	9	188333	9	48102.3	48047.2	37108.9	54959.4
7-Methoxy-4-methyl-1,3-dihydro-2H-1,5-benzodiazepin-2-one	Heterocyclic compound	64376-03-0	1756.41	1748	162	147	204.09	C11H12N2O2	14096.7	6300	37339.3	14600000	4.61389e+06	4.14468e+06	2.54464e+06	4.29932e+06
Propanoic acid, 3-(methylthio)-	Sulfur compounds	646-01-5	1149.6	1150	61	120	120.025	C4H8O2S	9	9	43865.1	1525.84	9252.09	9694.93	8830.74	9256.26
(-)-Carvone	Terpenoids	6485-40-1	1247.63	1254	82	54	150.104	C10H14O	972000	896000	818667	427000	539490	601749	505977	528866
4-Decenal, (E)-	Aldehyde	65405-70-1	1201.72	1198	84	41	154.136	C10H18O	80466.7	36966.7	780333	23433.3	92620.4	116109	86395.7	108482
Butanoic acid, 3-methyl-, 3-methylbutyl ester	Ester	659-70-1	1100.52	1104	70	85	172.146	C10H20O2	801667	394000	393333	362667	323720	354442	295572	317028
4,8,12-Tetradecatrienal, 5,9,13-trimethyl-	Heterocyclic compound	66408-55-7	1819.84	1847	69	41	248.214	C17H28O	9	62500	9	388667	112914	113107	63951	115496
Bicyclo(3.3.1)non-2-ene	Hydrocarbons	6671-66-5	962.34	964	80	79	122.11	C9H14	70200	73333.3	73133.3	51200	47890.2	57024.5	50193.1	40309.8
2-Butenoic acid, 2-methyl-, 2-methylpropyl ester	Ester	66917-61-1	1100.52	1097	83	101	156.115	C9H16O2	1.55333e+06	1350000	1.47333e+06	1.38667e+06	918588	1.01992e+06	916645	831996
Benzene, 1-propynyl-	Aromatics	673-32-5	1050	1052	115	116	116.063	C9H8	276333	9	9716.67	29466.7	323937	321611	232989	338244
1H-Cycloprop[e]azulen-7-ol, decahydro-1,1,7-trimethyl-4-methylene-, [1ar-(1a.alpha.,4a.alpha.,7.beta.,7a.beta.,7b.alpha.)]-	Terpenoids	6750-60-3	1573.14	1576	159	205	220.183	C15H24O	26466.7	29633.3	703667	9	231416	242682	183378	249134
5,7-Octadien-4-one, 2,6-dimethyl-, (E)-	Terpenoids	6752-80-3	1142.65	1146	95	67	152.12	C10H16O	458333	29066.7	185667	45966.7	308936	324279	313402	293052
Humulene	Terpenoids	6753-98-6	1461.28	1454	93	80	204.188	C15H24	1.11367e+07	1.84333e+06	6.21333e+06	5.02667e+06	1.53134e+07	1.65564e+07	9.86204e+06	1.72419e+07
Benzoic acid, hexyl ester	Ester	6789-88-4	1573.14	1580	105	123	206.131	C13H18O2	122967	802667	22800000	31800	7.59438e+06	8.02545e+06	5.18201e+06	8.23639e+06
(1R,5S,6R)-2,7,7-Trimethylbicyclo[3.1.1]hept-2-en-6-yl acetate	Ester	67999-48-8	1259.91	1262	119	109	194.131	C12H18O2	9	54866.7	60100	60166.7	51877.9	53042.4	39918.6	63306.5
(4aR,8aR)-5,8a-dimethyl-3-propan-2-ylidene-1,2,4,4a,7,8-hexahydronaphthalene?	Terpenoids	6813-21-4	1534.68	1542	161	122	204.188	C15H24	4470000	1980000	1.99667e+07	285333	7.24893e+07	7.78174e+07	5.54091e+07	7.81585e+07
(-)-Aristolene	Terpenoids	6831-16-9	1444.56	1447	105	161	204.188	C15H24	1.38667e+06	1012000	5.55333e+06	107867	6.58302e+06	7.08636e+06	4.52977e+06	7.14493e+06
(1R,9R,E)-4,11,11-Trimethyl-8-methylenebicyclo[7.2.0]undec-4-ene	Terpenoids	68832-35-9	1461.28	1466	91	105	204.188	C15H24	11900000	744333	2.91333e+06	1.59233e+06	5.82362e+06	6.28856e+06	3.79228e+06	6.48003e+06
5,9-Undecadien-2-one, 6,10-dimethyl-	Ketone	689-67-8	1461.28	1452	69	41	194.167	C13H22O	11700000	923000	4650000	2.61667e+06	1.44646e+07	1.58237e+07	9.99745e+06	1.75186e+07
3,7-Cyclodecadien-1-one, 3,7-dimethyl-10-(1-methylethylidene)-, (E,E)-	Terpenoids	6902-91-6	1696.57	1694	107	135	218.167	C15H22O	342333	6653.33	264333	20933.3	222404	216896	131164	206957
(+)-(E)-Limonene oxide	Terpenoids	6909-30-4	1142.65	1139	94	108	152.12	C10H16O	1.31767e+06	91400	379333	9	910575	961758	868154	814600
5,6-Dihydro-5-methyluracil	Heterocyclic compound	696-04-8	1525.06	1524	42	128	128.059	C5H8N2O2	10485.5	2188.8	34599.8	3159.45	26814.6	30571.4	14922.2	29792.1
Butanoic acid, 4-hexenyl ester, (Z)-	Ester	69727-41-9	1202.59	1203	67	82	170.131	C10H18O2	150000	79133.3	126667	213000	102215	135121	103151	122348
Butanoic acid, 1-methyloctyl ester	Ester	69727-42-0	1428.01	1417	71	41	214.193	C13H26O2	46333.3	126000	3.02333e+06	374333	917052	1.00835e+06	597237	1.03926e+06
2(5H)-Furanone, 5-ethyl-3-hydroxy-4-methyl-	Heterocyclic compound	698-10-2	1199.11	1195	97	57	142.063	C7H10O3	1.41333e+06	1.47667e+06	1.58667e+06	734000	883772	968224	817333	759599
2H-Pyran-2-one, tetrahydro-6-pentyl-	Ester	705-86-2	1492.21	1497	99	71	170.131	C10H18O2	133000	152667	110567	47100	81471.9	112274	65105.4	81365
Paroxypropione	Ketone	70-70-2	1345.8	1349	121	93	150.068	C9H10O2	138867	790667	6.57333e+06	118367	1.1519e+06	1.22811e+06	660825	1.1044e+06
3,6-Dimethyl-2,3,3a,4,5,7a-hexahydrobenzofuran	Heterocyclic compound	70786-44-6	1189.99	1192	137	109	152.12	C10H16O	2446.67	9	198667	4813.33	129449	133522	118645	143540
Pentadecanoic acid, methyl ester	Ester	7132-64-1	1819.84	1824	74	87	256.24	C16H32O2	9	9	9	342000	96375.3	92544	52441.4	98851.3
2,4,6-Octatriene, 2,6-dimethyl-, (E,Z)-	Terpenoids	7216-56-0	1131.36	1131	121	136	136.125	C10H16	213333	11406.7	639333	2.26667e+06	1.42605e+06	1.50806e+06	925270	1.52378e+06
Pentanal O-benzyloxime	Nitrogen compounds	72399-21-4	1573.14	1582	91	92	191.131	C12H17NO	62766.7	522000	1.51367e+07	22600	4.65648e+06	5.19775e+06	3.49469e+06	5.08478e+06
p-Menth-8-en-1-ol, stereoisomer	Terpenoids	7299-40-3	1162.63	1161	71	136	154.136	C10H18O	121600	22666.7	90100	85200	86839.7	89260.6	64652	91673.4
2-Butenoic acid, butyl ester	Ester	7299-91-4	1049.56	1046	69	87	142.099	C8H14O2	297000	9	6703	29266.7	384885	346820	239821	349517
.alpha.-Phellandrene, dimer	Aromatics	7350-11-0	1819.84	1801	93	92	272.25	C20H32	9	9	9	196667	57246.1	50918.9	31817.5	59473.6
(-)-trans-Isopiperitenol	Terpenoids	74410-00-7	1207.39	1210	84	83	152.12	C10H16O	17900	21433.3	4939.33	14096.7	63667.4	64542.7	44537.1	57926.5
1-Undecene, 9-methyl-	Hydrocarbons	74630-41-4	1150.03	1152	70	55	168.188	C12H24	4013.33	10920	102167	2343.33	51675.9	53530.7	43893.9	46711
2,7-Nonadien-5-one, 4,6-dimethyl-	Ketone	74630-80-1	1142.65	1138	69	41	166.136	C11H18O	184000	29600	264670	9	150175	161944	153248	147582
1,4-Methanobenzocyclodecene, 1,2,3,4,4a,5,8,9,12,12a-decahydro-	Terpenoids	74708-73-9	1573.14	1567	79	91	202.172	C15H22	241667	371333	10580000	14606.7	3.41992e+06	3.60652e+06	2.43189e+06	3.70678e+06
3-Nonen-5-yne, 4-ethyl-, (E)-	Hydrocarbons	74744-60-8	1116.15	1117	93	79	150.141	C11H18	9	2683.33	172667	9	611319	693642	581681	735183
Bicyclo[2.2.1]heptan-2-ol, 1,7,7-trimethyl-, formate, endo-	Ester	7492-41-3	1227.88	1226	95	121	182.131	C11H18O2	33400	12376.7	9	9	51622.3	56640.7	40856.3	57530.7
3,7,11-Trimethyl-dodeca-2,6,10-trienoic Acid	Acid	7548-13-2	1819.84	1822	69	41	236.178	C15H24O2	9	61700	9	391000	116257	110864	65105.4	96762.8
2-methylprop-2-enoyl 2-methylprop-2-enoate	Others	760-93-0	1049.56	1054	69	41	154.063	C8H10O3	297000	9	11600	27033.3	320793	333355	239878	349562
Cyclobutanespiro-2'-bicyclo[1.1.0]butane-4'-spirocyclobutane	Hydrocarbons	76308-11-7	928.013	930	91	106	134.11	C10H14	68866.7	36800	811000	8520	380975	358271	277423	433884
Bornyl acetate	Terpenoids	76-49-3	1293.14	1285	95	93	196.146	C12H20O2	1980000	9	30800000	9	3.37281e+06	3.60474e+06	2.90655e+06	3.55398e+06
Bornyl isovalerate	Ester	76-50-6	1485.7	1484	57	85	238.193	C15H26O2	264333	9	81200	4976.67	204733	222233	109980	207214
2-Cyclopentylethanol	Alcohol	766-00-7	1004.39	1003	67	68	114.104	C7H14O	84466.7	170000	186667	55533.3	153166	161829	123354	148832
3-Cyclopentyl-1-propanol	Alcohol	767-05-5	1100.52	1102	67	82	128.12	C8H16O	556000	472667	553667	930667	399927	436006	397737	365839
Pentobarbital	Heterocyclic compound	76-74-4	1756.41	1761	156	141	226.132	C11H18N2O3	9	9	9	27353.9	10455.8	9196.64	7154.07	10210.7
1,6,10-Dodecatriene, 7,11-dimethyl-3-methylene-	Terpenoids	77129-48-7	1461.28	1458	41	69	204.188	C15H24	3.45667e+06	325000	1520000	861333	4.52959e+06	4.88732e+06	2.97833e+06	5.06047e+06
1H-Indole-3-acetonitrile	Heterocyclic compound	771-51-7	1819.84	1815	155	156	156.069	C10H8N2	9	9	9	30734	8350.33	7857.42	5257.2	8167.1
(-)-Spathulenol	Terpenoids	77171-55-2	1573.14	1577	205	41	220.183	C15H24O	13066.7	71933.3	2.63667e+06	5783.33	702318	745810	491916	774664
Ethyl mandelate	Ester	774-40-3	1428.01	1421	107	79	180.079	C10H12O3	9	9	3.05333e+06	594000	892950	960125	561912	981700
Propanoic acid, 2-methyl-, 3-hydroxy-2,2,4-trimethylpentyl ester	Ester	77-68-9	1372.14	1374	71	56	216.173	C12H24O3	15066.7	9	307.667	9	16385	17438.7	10281	18121.5
Dicyclopentadiene	Hydrocarbons	77-73-6	1005.71	1003	66	39	132.094	C10H12	54133.3	43433.3	62900	13900	57956.5	57428.8	42434.4	56263.8
(1S)-2,6,6-Trimethylbicyclo[3.1.1]hept-2-ene	Terpenoids	7785-26-4	935.13	937	93	92	136.125	C10H16	5.57667e+06	69900000	1.75333e+06	1.77467e+07	2.18784e+07	2.09836e+07	1.53168e+07	2.55594e+07
(+)-alpha-Pinene	Terpenoids	7785-70-8	935.13	932	93	92	136.125	C10H16	5.57667e+06	6.99333e+07	1.77667e+06	1.77467e+07	2.1884e+07	2.10037e+07	1.53212e+07	2.55857e+07
.alpha.-Dehydro-ar-himachalene	Terpenoids	78204-62-3	1516.89	1516	157	185	200.157	C15H20	24033.3	64533.3	120333	22833.3	82986.4	75715.8	61628	88195.4
1,5-Dimethyl-1-vinyl-4-hexenyl butyrate	Ester	78-36-4	1427.55	1418	93	41	224.178	C14H24O2	1.69667e+06	646333	1.31333e+07	1840000	4.4913e+06	4.87735e+06	2.88139e+06	5.04644e+06
(2,2,6-Trimethyl-bicyclo[4.1.0]hept-1-yl)-methanol	Alcohol	78996-11-9	1265.58	1266	41	84	168.151	C11H20O	9	136000	111967	38333.3	104432	124112	81084.5	128278
(Z)-epi-.beta.-Santalol	Terpenoids	79081-90-6	1707.37	1709	94	122	220.183	C15H24O	235000	9	9	6970	10695.2	12751.7	6179.69	10755.2
Camphene	Terpenoids	79-92-5	950.618	953	93	121	136.125	C10H16	872333	317333	2.84333e+06	52600	607723	583850	467038	710479
1-Cyclopentene-1-methanol, 2-methyl-5-(1-methylethyl)-	Alcohol	80113-82-2	1196.93	1199	93	111	154.136	C10H18O	9	9	49900	9	33119.7	38496.9	33466.8	38504.6
Ionone	Terpenoids	8013-90-9	1427.55	1422	121	93	192.151	C13H20O	521333	236667	5.16667e+06	661333	1.33843e+06	1.48472e+06	865173	1.52425e+06
.alpha.-Terpinyl acetate	Ester	80-26-2	1345.8	1350	136	121	196.146	C12H20O2	69866.7	500000	3.32333e+06	28233.3	677476	698129	446349	680202
3-Cyclohexene-1-methanol, .alpha.,.alpha.,4-trimethyl-, propanoate	Terpenoids	80-27-3	1433.52	1432	121	136	210.162	C13H22O2	3.45667e+06	1.37667e+06	2.83667e+06	63933.3	1.02153e+06	1.1448e+06	693627	1.19129e+06
(Z)-3-Butylidene-4,5-dihydroisobenzofuran-1(3H)-one	Ester	81944-09-4	1738.65	1740	161	148	190.099	C12H14O2	33706.7	4350	26366.7	259333	77491.2	75131.5	49873.2	73209.4
2H-Pyran-2-one, tetrahydro-6-methyl-	Heterocyclic compound	823-22-3	1093.52	1095	42	70	114.068	C6H10O2	21233.3	13260	121333	17400	714687	726349	593386	767628
3-Methylisoxazolo[4,5-b]pyridine	Heterocyclic compound	83988-39-0	1142.65	1139	93	134	134.048	C7H6N2O	941000	82866.7	1226000	9	1.04659e+06	1.09339e+06	1.01712e+06	1.07931e+06
Dibutyl phthalate	Ester	84-74-2	1984.66	1965	149	150	278.152	C16H22O4	2952.14	6132.53	11631	4159.82	6069.21	6925.51	7901.78	9000.63
(1R,1aR,2aS,5R,6R,6aS,7aS)-1,6,6a-trimethyldecahydro-1,2a-methanocyclopropa[b]naphthalen-5-ol	Terpenoids	860769-47-7	1427.55	1431	118	105	220.183	C15H24O	30666.7	35766.7	820333	83733.3	229186	247674	149859	250520
2,4-Quinolinediol	Heterocyclic compound	86-95-3	1444.56	1442	161	119	161.048	C9H7NO2	871000	723667	9.36333e+06	36266.7	3.97097e+06	4.27716e+06	2.74834e+06	4.26803e+06
4-Pyridinecarboxaldehyde	Heterocyclic compound	872-85-5	976.154	976	107	51	107.037	C6H5NO	22900	31066.7	110033	8953.33	852210	866433	645268	940543
trans-Rose oxide	Terpenoids	876-18-6	1126.58	1121	139	69	154.136	C10H18O	9	7723.33	1034000	4370	76778	101946	69469	83217.2
Bergamotol, Z-.alpha.-trans-	Terpenoids	88034-74-6	1696.57	1700	93	119	220.183	C15H24O	932333	12233.3	574667	16900	431986	455432	255499	420591
1-ethenyl-2-Pyrrolidinone	Heterocyclic compound	88-12-0	1100.52	1102	56	111	111.068	C6H9NO	827667	394333	390667	345333	326658	357179	294845	320950
(E)-2-Methylbut-2-en-1-yl methacrylate	Ester	88142-95-4	1093.52	1088	69	41	154.099	C9H14O2	34766.7	24266.7	141333	49433.3	650605	675748	569681	706876
Isospathulenol	Terpenoids	88395-46-4	1637.85	1638	119	91	220.183	C15H24O	16216.7	14030	9	9	57143	71222.9	33171.5	63214.8
.beta.-Guaiene	Terpenoids	88-84-6	1494.54	1490	161	105	204.188	C15H24	1.37433e+06	3080000	43600000	388333	1.03713e+07	1.15514e+07	7.51405e+06	1.17244e+07
p-Menth-8-en-3-ol, acetate	Ester	89-49-6	1256.42	1259	136	121	196.146	C12H20O2	62500	13966.7	55000	9	5133.24	4543.62	4206.36	4999.23
Cyclopentanecarbonitrile, 3-(1-methylethylidene)-	Nitrogen compounds	89683-72-7	1162.63	1166	93	135	135.105	C9H13N	8.74333e+06	41333.3	478000	1.19933e+07	1.21924e+07	1.2254e+07	8.12869e+06	1.29018e+07
Benzoic acid, 2-methyl-, methyl ester	Ester	89-71-4	1179.56	1181	119	91	150.068	C9H10O2	27013.3	43366.7	81900	9	877457	1.19699e+06	927818	1.12726e+06
2-hydroxy-BenzAldehyde	Aldehyde	90-02-8	1050	1047	122	121	122.037	C7H6O2	510000	2230	19033.3	50800	580402	588254	407738	605151
Naphthalene, 1-methyl-	Aromatics	90-12-0	1303.03	1307	142	141	142.078	C11H10	49621.2	5645.89	156578	2920.37	22601.2	25671.8	17354.9	24595.2
Quinoline	Heterocyclic compound	91-22-5	1238.81	1238	129	102	129.058	C9H7N	92400	7823.33	2916.67	3336.67	7588.5	8301.06	5865.51	8411.6
Caryophyllenyl alcohol	Terpenoids	913176-41-7	1573.14	1574	111	123	222.198	C15H26O	21000	4063.33	88900	9	25485.6	27276.4	15088.7	27113.5
Naphthalene, 2-methyl-	Aromatics	91-57-6	1303.03	1297	142	141	142.078	C11H10	49401	5633.06	152632	2327.21	22745.1	25083.6	17408.9	24840.2
Coumarin	Heterocyclic compound	91-64-5	1433.52	1440	146	118	146.037	C9H6O2	208667	76233.3	182333	4970	52274.7	56504.3	34172.1	59578.3
(1R,4R,4aS,8aR)-4,7-Dimethyl-1-(prop-1-en-2-yl)-1,2,3,4,4a,5,6,8a-octahydronaphthalene	Terpenoids	92692-39-2	1461.28	1458	119	121	204.188	C15H24	2.25333e+06	424000	2170000	728000	3.3861e+06	3.39203e+06	2.21615e+06	3.56592e+06
2,3-Dehydro-1,8-cineole	Terpenoids	92760-25-3	992.898	992	109	79	152.12	C10H16O	27733.3	9396.67	156333	5606.67	78657.2	78569.1	70780.1	97551.1
7-(2-Hydroxypropan-2-yl)-1,4a-dimethyldecahydronaphthalen-1-ol	Terpenoids	92857-25-5	1819.84	1799	149	59	240.209	C15H28O2	9	9	9	4.22333e+06	1.07003e+06	1.02366e+06	563155	1.0681e+06
Cyclopentanol, acetate	Ester	933-05-1	934.711	927	68	58	128.084	C7H12O2	149267	1.93333e+06	47166.7	483000	587233	568640	411463	691968
7-Hydroxycoumarin	Heterocyclic compound	93-35-6	1819.84	1836	162	134	162.032	C9H6O3	9	9	9	6490000	1.6348e+06	1.57326e+06	855117	1.62427e+06
Benzene, 1-ethyl-3,5-dimethyl-	Aromatics	934-74-7	1061.96	1059	119	134	134.11	C10H14	874333	108833	7.23667e+06	3026.67	2.70054e+06	2.43813e+06	2.1482e+06	2.78377e+06
Benzoic acid, methyl ester	Ester	93-58-3	1093.96	1094	105	77	136.052	C8H8O2	80833.3	12500	5430000	8736.67	4.16996e+07	4.20718e+07	3.44697e+07	4.45694e+07
Benzoic acid, 1-methylethyl ester	Ester	939-48-0	1210	1217	105	77	164.084	C10H12O2	9	9	9	75766.7	82171.2	90383.8	73264.4	80730.4
1,2-Ethanediol, monobenzoate	Ester	94-33-7	1401.29	1402	105	77	166.063	C9H10O3	1600000	1.00433e+06	1.77667e+06	9380	822325	872445	515379	872047
(1R,3aS,4aS,8aS)-1,4,4,6-Tetramethyl-1,2,3,3a,4,4a,7,8-octahydrocyclopenta[1,4]cyclobuta[1,2]benzene	Terpenoids	94535-52-1	1401.29	1403	119	121	204.188	C15H24	1.42333e+06	849333	902333	8496.67	660515	708361	394489	724057
1H-Pyrrole-2-carbonitrile	Heterocyclic compound	9513-94-4	1039.37	1044	92	65	92.037	C5H4N2	5.43667e+06	147300	1.69333e+07	4.18333e+07	2.874e+07	2.87638e+07	2.12584e+07	3.0654e+07
Phenol, 2-methyl-	Phenol	95-48-7	1050	1054	108	107	108.058	C7H8O	314371	9	12025.5	28334.8	358447	364223	251714	372817
Benzene, 1,2,4-trimethyl-	Aromatics	95-63-6	992.479	990	105	120	120.094	C9H12	69200	67066.7	225000	27766.7	462953	458943	335417	511075
(-)-cis-Isopiperitenol	Terpenoids	96555-02-1	1224.82	1228	84	83	152.12	C10H16O	110767	38766.7	10510	7823.33	47962.1	53968.5	41504.1	55214.5
Citronellyl isobutyrate	Ester	97-89-2	1479.23	1483	81	95	226.193	C14H26O2	9	9	519000	89300	210256	239607	128632	222368
4-Isobutylpyrimidine	Heterocyclic compound	98489-37-3	1012.35	1015	94	121	136.1	C8H12N2	60133.3	9	6.42333e+06	9	1.48725e+06	1.49787e+06	1.07629e+06	1.66614e+06
.alpha.-Methylstyrene	Aromatics	98-83-9	992.479	986	118	117	118.078	C9H10	2215.69	2468.59	6310.45	9	13549.3	13498.6	9983.93	15113.9
Benzenemethanol, .alpha.-methyl-	Alcohol	98-85-1	1061.96	1061	79	107	122.073	C8H10O	1870000	69933.3	2.21333e+07	14656.7	6.95629e+06	7.04716e+06	5.26138e+06	7.45161e+06
Acetophenone	Ketone	98-86-2	1061.96	1065	105	77	120.058	C8H8O	1.16433e+06	45966.7	15000000	9	4.51965e+06	4.58305e+06	3.38357e+06	4.8591e+06
Niacinamide	Amine	98-92-0	1427.55	1419	122	78	122.048	C6H6N2O	130000	50433.3	1.16867e+06	127933	306173	340834	224941	395563
Pyrazinamide	Heterocyclic compound	98-96-4	1247.63	1250	80	123	123.043	C5H5N3O	354667	333667	293667	152333	197203	217219	180331	189153
Carveol	Terpenoids	99-48-9	1210	1219	119	91	152.12	C10H16O	9	9	77336.3	351000	426319	459419	313220	318519
BenzenAmine, 2-methoxy-5-nitro-	Amine	99-59-2	1756.41	1764	168	52	168.053	C7H8N2O3	9	50.518	9	86010.8	22993.9	21042	16911.6	25520.3
Phenol, 4-(1-methylpropyl)-	Phenol	99-71-8	1317.61	1315	121	150	150.104	C10H14O	23399.5	4663.24	51376.4	18274.1	16089.3	15833.1	8776.84	13249.3
Methylparaben	Ester	99-76-3	1461.28	1463	121	152	152.047	C8H8O3	1.57333e+06	249000	1.00767e+06	496333	2.04524e+06	2.13426e+06	1.24962e+06	2.14452e+06
.alpha.-Phellandrene 1	Terpenoids	99-83-2	1006.15	1006	93	91	136.125	C10H16	1.03867e+07	994667	5.36667e+06	28000	6.92742e+06	6.85341e+06	5.01721e+06	7.61201e+06
.gamma.-Terpinene	Terpenoids	99-85-4	1061.96	1060	93	91	136.125	C10H16	1.02867e+07	393000	1.22333e+08	9	3.86376e+07	3.9534e+07	2.93805e+07	4.16897e+07
1,3-Cyclohexadiene, 1-methyl-4-(1-methylethyl)-	Terpenoids	99-86-5	1012.35	1012	121	93	136.125	C10H16	114100	2530	1.30667e+07	3746.67	3.00244e+06	3.0135e+06	2.13603e+06	3.34215e+06
p-Cymene	Aromatics	99-87-6	1026.97	1027	119	134	134.11	C10H14	3.78333e+07	7.80333e+06	223000000	79233.3	4.00013e+07	4.3615e+07	3.60531e+07	4.83006e+07
Acetophenone, 4'-hydroxy-	Ketone	99-93-4	1461.28	1455	121	136	136.052	C8H8O2	1.43333e+06	250000	1067000	500333	2.11633e+06	2.30255e+06	1.36323e+06	2.06552e+06
Benzene, 1-methyl-4-nitro-	Aromatics	99-99-0	1210	1212	91	137	137.048	C7H7NO2	9	9246.67	20372.7	9	320608	367476	307480	341089
(R)-(-)-Carvone-4,4,6,6-d4	Terpenoids	IR-37376	1247.63	1248	84	110	154.24	C10H10D4O	8.78667e+06	8090000	7.54333e+06	3750000	4.7409e+06	5.28481e+06	4.40226e+06	4.64468e+06

## Sheet: Table S2
Supplementary Table 2. The p-values of the t-test for 15 classes in four species
class	species 1	species 2	The number of metabolites of species 1	The number of metabolites of species 2	p	p.adj	p.adj.signif
Amine	A.biserrata	A.dahurica	19	19	0.655	1	ns
Amine	A.biserrata	A.keiskei	19	19	0.018	0.105	ns
Amine	A.biserrata	A.sinensis	19	19	0.906	1	ns
Amine	A.dahurica	A.keiskei	19	19	0.015	0.088	ns
Amine	A.dahurica	A.sinensis	19	19	0.512	1	ns
Amine	A.keiskei	A.sinensis	19	19	0.032	0.194	ns
Alcohol	A.biserrata	A.dahurica	46	46	0.823	1	ns
Alcohol	A.biserrata	A.keiskei	46	46	0.021	0.129	ns
Alcohol	A.biserrata	A.sinensis	46	46	0.768	1	ns
Alcohol	A.dahurica	A.keiskei	46	46	0.008	0.049	*
Alcohol	A.dahurica	A.sinensis	46	46	0.804	1	ns
Alcohol	A.keiskei	A.sinensis	46	46	0.007	0.043	*
Aromatics	A.biserrata	A.dahurica	38	38	0.001	0.006	**
Aromatics	A.biserrata	A.keiskei	38	38	0.787	1	ns
Aromatics	A.biserrata	A.sinensis	38	38	0.002	0.012	*
Aromatics	A.dahurica	A.keiskei	38	38	0.000191	0.001	**
Aromatics	A.dahurica	A.sinensis	38	38	0.9	1	ns
Aromatics	A.keiskei	A.sinensis	38	38	0.000854	0.005	**
Phenol	A.biserrata	A.dahurica	11	11	0.208	1	ns
Phenol	A.biserrata	A.keiskei	11	11	1	1	ns
Phenol	A.biserrata	A.sinensis	11	11	0.743	1	ns
Phenol	A.dahurica	A.keiskei	11	11	0.233	1	ns
Phenol	A.dahurica	A.sinensis	11	11	0.065	0.391	ns
Phenol	A.keiskei	A.sinensis	11	11	0.646	1	ns
Nitrogen compounds	A.biserrata	A.dahurica	7	7	1	1	ns
Nitrogen compounds	A.biserrata	A.keiskei	7	7	0.842	1	ns
Nitrogen compounds	A.biserrata	A.sinensis	7	7	0.601	1	ns
Nitrogen compounds	A.dahurica	A.keiskei	7	7	1	1	ns
Nitrogen compounds	A.dahurica	A.sinensis	7	7	0.601	1	ns
Nitrogen compounds	A.keiskei	A.sinensis	7	7	0.794	1	ns
Sulfur compounds	A.biserrata	A.dahurica	6	6	0.803	1	ns
Sulfur compounds	A.biserrata	A.keiskei	6	6	0.809	1	ns
Sulfur compounds	A.biserrata	A.sinensis	6	6	0.809	1	ns
Sulfur compounds	A.dahurica	A.keiskei	6	6	0.625	1	ns
Sulfur compounds	A.dahurica	A.sinensis	6	6	1	1	ns
Sulfur compounds	A.keiskei	A.sinensis	6	6	0.63	1	ns
Ether	A.biserrata	A.dahurica	3	3	0.7	1	ns
Ether	A.biserrata	A.keiskei	3	3	0.7	1	ns
Ether	A.biserrata	A.sinensis	3	3	0.4	1	ns
Ether	A.dahurica	A.keiskei	3	3	0.507	1	ns
Ether	A.dahurica	A.sinensis	3	3	1	1	ns
Ether	A.keiskei	A.sinensis	3	3	0.507	1	ns
Aldehyde	A.biserrata	A.dahurica	46	46	0.311	1	ns
Aldehyde	A.biserrata	A.keiskei	46	46	0.051	0.305	ns
Aldehyde	A.biserrata	A.sinensis	46	46	0.102	0.612	ns
Aldehyde	A.dahurica	A.keiskei	46	46	0.001	0.007	****
Aldehyde	A.dahurica	A.sinensis	46	46	0.463	1	ns
Aldehyde	A.keiskei	A.sinensis	46	46	0.000166	0.000996	***
Acid	A.biserrata	A.dahurica	15	15	0.983	1	ns
Acid	A.biserrata	A.keiskei	15	15	0.368	1	ns
Acid	A.biserrata	A.sinensis	15	15	0.674	1	ns
Acid	A.dahurica	A.keiskei	15	15	0.49	1	ns
Acid	A.dahurica	A.sinensis	15	15	0.705	1	ns
Acid	A.keiskei	A.sinensis	15	15	0.77	1	ns
Terpenoids	A.biserrata	A.dahurica	226	226	1.02e-06	6.12e-06	****
Terpenoids	A.biserrata	A.keiskei	226	226	0.006	0.038	*
Terpenoids	A.biserrata	A.sinensis	226	226	2.91e-09	1.75e-08	****
Terpenoids	A.dahurica	A.keiskei	226	226	1.19e-13	7.14e-13	****
Terpenoids	A.dahurica	A.sinensis	226	226	0.141	0.846	ns
Terpenoids	A.keiskei	A.sinensis	226	226	2.12e-16	1.27e-15	****
Hydrocarbons	A.biserrata	A.dahurica	40	40	0.044	0.261	ns
Hydrocarbons	A.biserrata	A.keiskei	40	40	0.6	1	ns
Hydrocarbons	A.biserrata	A.sinensis	40	40	0.015	0.089	ns
Hydrocarbons	A.dahurica	A.keiskei	40	40	0.014	0.081	ns
Hydrocarbons	A.dahurica	A.sinensis	40	40	0.892	1	ns
Hydrocarbons	A.keiskei	A.sinensis	40	40	0.005	0.029	**
Ketone	A.biserrata	A.dahurica	46	46	0.05	0.302	ns
Ketone	A.biserrata	A.keiskei	46	46	0.198	1	ns
Ketone	A.biserrata	A.sinensis	46	46	0.002	0.013	*
Ketone	A.dahurica	A.keiskei	46	46	0.004	0.023	*
Ketone	A.dahurica	A.sinensis	46	46	0.308	1	ns
Ketone	A.keiskei	A.sinensis	46	46	0.000279	0.002	**
Heterocyclic compound	A.biserrata	A.dahurica	107	107	0.014	0.082	ns
Heterocyclic compound	A.biserrata	A.keiskei	107	107	0.03	0.183	ns
Heterocyclic compound	A.biserrata	A.sinensis	107	107	0.056	0.333	ns
Heterocyclic compound	A.dahurica	A.keiskei	107	107	1.03e-06	6.18e-06	****
Heterocyclic compound	A.dahurica	A.sinensis	107	107	0.66	1	ns
Heterocyclic compound	A.keiskei	A.sinensis	107	107	6.11e-05	0.000367	***
Ester	A.biserrata	A.dahurica	102	102	0.108	0.648	ns
Ester	A.biserrata	A.keiskei	102	102	0.057	0.343	ns
Ester	A.biserrata	A.sinensis	102	102	0.306	1	ns
Ester	A.dahurica	A.keiskei	102	102	0.000601	0.004	**
Ester	A.dahurica	A.sinensis	102	102	0.645	1	ns
Ester	A.keiskei	A.sinensis	102	102	0.006	0.035	*
Others	A.biserrata	A.dahurica	3	3	0.354	1	ns
Others	A.biserrata	A.keiskei	3	3	0.507	1	ns
Others	A.biserrata	A.sinensis	3	3	1	1	ns
Others	A.dahurica	A.keiskei	3	3	0.643	1	ns
Others	A.dahurica	A.sinensis	3	3	0.643	1	ns
Others	A.keiskei	A.sinensis	3	3	0.825	1	ns
